# Supplementary material for: Machine learning approaches to predict lupus disease activity from gene expression data
Source: Sci Rep. 2019 Jul 3;9:9617. doi: 10.1038/s41598-019-45989-0 (PMC6610624; doi:10.1038/s41598-019-45989-0)
Supplement: Supplementary file 2 — Dataset 1 [file 41598_2019_45989_MOESM2_ESM.xlsx]

## Sheet: GSE39088
	logFC	AveExpr	t	P.Value	adj.P.Val
DNAJC13	0.741895	6.9982	4.90418	1.78133e-05	0.139799
CHCHD5	-0.686287	5.13214	-4.48902	6.43203e-05	0.197258
RAB33A	-0.655681	4.92661	-4.35076	9.80966e-05	0.197258
ATP5I	-1.52988	8.99661	-4.27185	0.000124628	0.197258
C11orf1	-0.900366	4.73451	-4.14169	0.000184492	0.197258
RPL22	-1.43369	11.2341	-4.13409	0.000188747	0.197258
EPB41L4A-AS1	-0.831631	7.74798	-4.04309	0.000247748	0.197258
NDUFA1	-1.45531	7.91816	-3.89956	0.000379018	0.197258
TYW3	-0.490818	3.00765	-3.88143	0.000399783	0.197258
BTF3	-0.689102	10.0668	-3.84082	0.0004504	0.197258
MIAT	-1.22704	5.3457	-3.73201	0.000618541	0.197258
MRPS17	-0.775982	5.37114	-3.69797	0.000682619	0.197258
SIVA1	-0.615226	5.62945	-3.6601	0.000761445	0.197258
GTF2H5	-1.51791	6.74224	-3.65746	0.000767248	0.197258
CALU	-0.428886	4.10133	-3.64462	0.000796131	0.197258
IRF4	0.485523	5.64098	3.64275	0.000800421	0.197258
TCEB2	-0.552244	10.9181	-3.63792	0.000811595	0.197258
RPF2	-1.12876	6.02126	-3.63261	0.000824082	0.197258
ATP5J	-1.21644	8.75455	-3.62909	0.000832462	0.197258
BCL7C	-0.362259	5.34348	-3.62697	0.000837531	0.197258
RPS25	-1.19661	12.3879	-3.61305	0.000871648	0.197258
RPL11	-1.14671	11.4373	-3.61157	0.00087536	0.197258
CNOT6L	-0.845054	6.81799	-3.60841	0.000883329	0.197258
EHBP1	-0.556556	5.30852	-3.60012	0.000904524	0.197258
MOCS2	-0.883714	4.17503	-3.59548	0.000916628	0.197258
RPL36AL	-1.08034	11.7945	-3.59309	0.000922904	0.197258
OCIAD2	-0.940084	6.42912	-3.55638	0.00102488	0.197258
ZFAS1	-1.14448	8.7596	-3.55419	0.0010313	0.197258
TMEM258	-0.634402	9.85527	-3.54472	0.00105948	0.197258
MKKS	-0.983915	5.43612	-3.53401	0.00109222	0.197258
PET100	-1.22775	7.50282	-3.51088	0.00116633	0.197258
LINC00339	-0.640716	4.85644	-3.50364	0.00119051	0.197258
PTRH2	-1.07791	5.55556	-3.49825	0.00120883	0.197258
PHACTR2	0.770022	7.4015	3.4963	0.0012155	0.197258
NDUFAF2	-0.82415	5.62512	-3.48987	0.00123783	0.197258
RASA2	1.0949	7.98384	3.48911	0.00124047	0.197258
PTPRC	-1.06553	7.59983	-3.48571	0.00125245	0.197258
RABEPK	-0.430969	5.96569	-3.47333	0.00129703	0.197258
TCEAL3	-0.381719	5.21542	-3.45675	0.00135912	0.197258
CCDC53	-0.86305	7.44119	-3.45382	0.00137037	0.197258
RPS27A	-0.989701	13.0687	-3.45142	0.00137966	0.197258
BET1L	-0.56762	4.75991	-3.4277	0.0014748	0.197258
HDAC7	-0.512276	6.64778	-3.42664	0.00147921	0.197258
UFC1	-0.628506	9.46177	-3.42362	0.00149178	0.197258
TGIF2	0.550619	5.53024	3.42098	0.0015029	0.197258
NDUFA2	-0.477169	9.35204	-3.42012	0.0015065	0.197258
LINC00493	-0.923752	8.01818	-3.418	0.00151551	0.197258
RPL12	-0.548776	12.5157	-3.4118	0.00154208	0.197258
SLC25A26	-0.428024	4.16087	-3.41017	0.00154914	0.197258
EMC6	-0.446421	6.45502	-3.39838	0.00160112	0.197258
EXOSC6	-0.69334	6.05403	-3.39519	0.00161548	0.197258
RPL35A	-1.05619	10.5013	-3.38538	0.00166038	0.197258
ATP5O	-1.38339	8.67995	-3.38423	0.00166573	0.197258
NIPSNAP1	-0.636582	5.45285	-3.37472	0.00171052	0.197258
CEP95	-0.441232	3.53487	-3.37416	0.00171319	0.197258
RPS12	-0.461001	13.8527	-3.37383	0.00171475	0.197258
CFAP36	-0.797254	5.29538	-3.37209	0.00172311	0.197258
RPS29	-1.15383	12.5766	-3.36424	0.0017612	0.197258
RPS14	-0.667887	13.4125	-3.3599	0.00178263	0.197258
RPS17	-1.57656	11.2789	-3.35738	0.00179518	0.197258
EEF1D	-0.887745	9.34075	-3.35182	0.00182318	0.197258
RPL27	-1.12352	12.6668	-3.34994	0.00183273	0.197258
PHF20	-0.562081	4.04691	-3.34839	0.00184064	0.197258
TCFL5	-0.670587	5.88699	-3.33704	0.00189963	0.197258
CRYL1	-0.415478	6.04885	-3.33545	0.00190801	0.197258
UQCRQ	-1.47368	7.46387	-3.32624	0.00195743	0.197258
CLN5	-0.620783	4.57664	-3.31818	0.00200162	0.197258
PIGM	-0.943947	4.51955	-3.31609	0.00201325	0.197258
COX14	-0.840148	6.51979	-3.30557	0.00207269	0.197258
ATP5E	-0.765069	12.2833	-3.30135	0.00209702	0.197258
EIF5A2	-0.518141	3.87397	-3.30014	0.00210402	0.197258
MBNL1	0.775767	9.18729	3.30007	0.00210442	0.197258
ZNF32	-0.762913	5.10092	-3.29993	0.00210528	0.197258
SEPW1	-0.79452	7.18386	-3.29043	0.00216119	0.197258
ZNF324	-0.492347	6.05909	-3.28355	0.00220264	0.197258
SNRPD2	-1.41402	8.99242	-3.28299	0.00220601	0.197258
ST3GAL1	-0.498748	6.93491	-3.28178	0.0022134	0.197258
SNRPD1	-1.18584	6.04767	-3.2807	0.00221998	0.197258
ATXN7L3B	-0.850561	5.06483	-3.27946	0.00222762	0.197258
AIF1	-1.01548	10.4512	-3.27793	0.00223704	0.197258
RPL39	-1.45652	12.8145	-3.27566	0.00225102	0.197258
RPL24	-1.08029	12.2126	-3.2738	0.00226259	0.197258
RPL35	-1.15593	10.2991	-3.27144	0.00227739	0.197258
RPS3	-0.652423	13.0431	-3.26264	0.0023332	0.197258
MRPS11	-0.76214	5.26264	-3.2603	0.00234823	0.197258
LOC283788	-1.0751	4.82743	-3.25833	0.00236096	0.197258
UQCRC2	-0.706312	4.34902	-3.25651	0.00237283	0.197258
LSM3	-1.24517	6.41952	-3.24956	0.00241856	0.197258
ZNF439	-0.793342	4.10014	-3.24533	0.00244678	0.197258
RPL26L1	-1.04252	6.12255	-3.24486	0.00244995	0.197258
LZIC	-0.77485	5.51278	-3.24005	0.00248248	0.197258
EIF3F	-0.71119	4.96783	-3.24001	0.00248274	0.197258
FASTKD2	-0.489472	5.25496	-3.23948	0.00248634	0.197258
CLC	-1.41444	9.69256	-3.23305	0.0025305	0.197258
CD226	-0.672253	3.80492	-3.22847	0.00256246	0.197258
UQCR10	-0.605212	8.10413	-3.22309	0.00260049	0.197258
CMTM8	-0.516229	5.71269	-3.22304	0.00260086	0.197258
RPL10A	-0.754734	11.5908	-3.22019	0.00262118	0.197258
ERGIC3	-0.653364	6.40373	-3.21278	0.0026748	0.197258
NIT2	-0.768903	6.05151	-3.21208	0.00267993	0.197258
RPL6	-1.02099	11.6463	-3.20972	0.0026972	0.197258
UQCRB	-1.69278	8.15384	-3.20495	0.00273261	0.197258
PASK	-0.887276	5.45073	-3.20337	0.00274437	0.197258
HNRNPR	-0.715114	3.57004	-3.19187	0.00283174	0.197258
KLRB1	-1.69946	7.24725	-3.19151	0.00283453	0.197258
CASP6	-0.652493	5.23724	-3.19119	0.00283699	0.197258
SLC25A25	-0.325523	5.04081	-3.19072	0.00284063	0.197258
ATP5L	-0.847962	10.4195	-3.18998	0.00284635	0.197258
RPL41	-0.964793	14.0092	-3.18391	0.00289375	0.197258
ZNF22	-1.25854	6.26076	-3.1749	0.00296557	0.197258
CA5B	-0.255472	4.03951	-3.17446	0.00296906	0.197258
TXNDC12	-0.47461	10.2016	-3.17349	0.00297692	0.197258
RIOK2	-0.916459	5.21767	-3.17299	0.002981	0.197258
RPS10	-0.850258	12.909	-3.16903	0.00301318	0.197258
ELF1	0.579449	10.8372	3.16516	0.00304498	0.197258
C12orf57	-0.837975	9.42169	-3.16351	0.00305866	0.197258
MRPL33	-0.680768	8.71505	-3.16264	0.0030659	0.197258
TIMM22	-0.609064	4.0713	-3.16129	0.00307716	0.197258
NSG1	-0.60928	4.75559	-3.15968	0.0030906	0.197258
RPL32	-0.618676	13.3893	-3.15805	0.00310428	0.197258
AXIN2	-0.538012	4.80813	-3.15606	0.00312109	0.197258
RPS27	-1.2143	13.7103	-3.1536	0.00314194	0.197258
ALKBH7	-0.704182	7.49464	-3.15214	0.00315438	0.197258
MINOS1	-0.509687	8.35047	-3.15113	0.00316307	0.197258
TRPT1	-0.288911	5.29868	-3.14857	0.00318503	0.197258
CD160	-1.27769	6.14263	-3.14115	0.00324962	0.197258
GZMM	-0.796981	5.82356	-3.1389	0.00326949	0.197258
SARNP	-1.2933	6.29413	-3.13809	0.00327658	0.197258
DUS2	0.421011	6.59934	3.13787	0.00327853	0.197258
RPL37	-0.790296	13.5555	-3.13426	0.00331071	0.197258
PLGRKT	-0.499752	6.2472	-3.13385	0.0033144	0.197258
MIS18BP1	-0.809154	6.12344	-3.12707	0.00337556	0.197258
RPS21	-1.09807	12.1249	-3.12637	0.00338193	0.197258
NDUFAF5	-0.363642	3.75233	-3.12442	0.00339981	0.197258
RABGGTB	-0.548353	5.32064	-3.11579	0.00347981	0.197258
RPA3	-1.06633	6.72718	-3.11139	0.00352135	0.197258
VIPR1	-0.43952	5.72392	-3.11005	0.00353406	0.197258
NDUFA6	-1.10698	7.63702	-3.10753	0.00355805	0.197258
PPP2R2B	-0.650764	5.29283	-3.10611	0.00357173	0.197258
MRPS14	-0.538228	7.24212	-3.10464	0.00358589	0.197258
KLRC3	-1.32513	4.08938	-3.10338	0.00359808	0.197258
SNRPF	-0.560158	7.63836	-3.10286	0.00360302	0.197258
RPS23	-1.1051	13.393	-3.10122	0.00361894	0.197258
FBL	-0.746103	8.17101	-3.10018	0.00362915	0.197258
COX16	-1.6668	5.88901	-3.09655	0.0036647	0.197258
LYRM4	-0.531127	6.14595	-3.09312	0.00369857	0.197258
LSM5	-1.27278	8.43952	-3.09223	0.00370742	0.197258
HINT1	-1.43085	8.7251	-3.09098	0.00371996	0.197258
BEX2	-0.972843	5.37386	-3.08653	0.00376461	0.197483
CKS1B	-0.606509	4.94216	-3.08555	0.00377453	0.197483
MED8	-0.365787	4.72716	-3.08158	0.00381487	0.197734
ZMAT2	-0.726808	9.06413	-3.07669	0.00386519	0.197734
STX8	-0.733526	7.28841	-3.07171	0.00391708	0.197734
COX4I1	-0.549625	11.2645	-3.07115	0.00392298	0.197734
NSA2	-0.953857	9.29126	-3.06964	0.0039389	0.197734
FABP5	-0.808427	6.10593	-3.0694	0.00394139	0.197734
CCDC186	-1.0225	6.33208	-3.06377	0.00400121	0.197734
SESN1	-0.719352	4.85744	-3.05928	0.00404948	0.197734
SRPK2	0.477159	4.74332	3.05828	0.00406032	0.197734
SELK	-0.792641	9.39571	-3.055	0.00409601	0.197734
MRPL11	-0.558941	6.05464	-3.05489	0.00409729	0.197734
PML	0.832113	6.97524	3.05431	0.00410359	0.197734
RBX1	-0.916069	8.77549	-3.05401	0.00410686	0.197734
CSNK1A1	-0.693031	8.08456	-3.04764	0.00417727	0.198319
LDHB	-0.836743	11.6245	-3.04627	0.00419253	0.198319
MCRS1	-0.360026	5.01354	-3.04519	0.00420467	0.198319
TMEM126A	-1.44629	6.04453	-3.04096	0.00425236	0.198319
CRYZ	-1.04365	4.34874	-3.03399	0.00433198	0.198319
MRPS21	-0.990775	7.07824	-3.03042	0.00437333	0.198319
TMEM116	-0.517241	4.38552	-3.03	0.00437821	0.198319
DPM3	-0.551162	6.3554	-3.02886	0.00439149	0.198319
RPS5	-0.586543	12.5477	-3.02835	0.00439749	0.198319
RPL29	-0.601237	12.2668	-3.02773	0.00440471	0.198319
MRPS18C	-1.04348	6.5454	-3.02568	0.00442878	0.198319
PIGP	-0.766447	6.7658	-3.02424	0.0044458	0.198319
RSL1D1	-0.740874	7.24133	-3.02409	0.00444752	0.198319

## Sheet: GSE45291
	logFC	AveExpr	t	P.Value	adj.P.Val
RAB4B	1.26293	2.87108	16.8941	2.66162e-27	2.08884e-23
TAF1L	1.3284	2.71459	15.7787	1.47875e-25	4.14736e-22
NCOR2	1.48963	4.48131	15.7598	1.58538e-25	4.14736e-22
LIN54	1.03254	3.76584	15.3446	7.36788e-25	1.44558e-21
MRPL44	1.42254	5.58337	14.6924	8.60502e-24	1.35064e-20
FAM98A	1.41359	2.95345	14.4396	2.26401e-23	2.96132e-20
POFUT1	1.20267	2.96181	14.3914	2.72476e-23	3.05484e-20
LZIC	1.2312	3.66332	14.0131	1.17914e-22	1.15673e-19
ADAR	0.845972	11.3316	13.7925	2.79475e-22	2.43702e-19
ADAM8	1.25413	3.72428	13.2708	2.20288e-21	1.72882e-18
STK26	1.07562	3.35392	13.2189	2.70969e-21	1.93324e-18
GLYR1	1.07964	4.33072	13.1757	3.22076e-21	2.10637e-18
OPA3	1.24815	2.95056	12.9078	9.45342e-21	5.70696e-18
NMD3	1.04647	3.41402	12.801	1.45556e-20	8.15948e-18
JUND	0.979105	4.43178	12.3951	7.60042e-20	3.97654e-17
ZNF500	1.02434	3.39138	12.3048	1.10059e-19	5.39838e-17
LRSAM1	0.885053	2.81093	12.2273	1.51336e-19	6.92337e-17
LLGL1	1.10174	3.79122	12.2156	1.58793e-19	6.92337e-17
NUFIP2	0.978823	6.42082	12.1694	1.92095e-19	7.93454e-17
HCP5	1.0608	9.05412	12.0878	2.69018e-19	1.05563e-16
EXD2	1.00759	3.01527	12.0073	3.75322e-19	1.40263e-16
MLLT6	0.916868	3.07543	11.7536	1.07713e-18	3.84241e-16
NECAP2	1.14006	3.55028	11.6349	1.76819e-18	6.03338e-16
PPP2R5D	0.865941	4.82933	11.5135	2.93946e-18	9.61202e-16
LMO2	1.43045	3.5425	11.3757	5.24636e-18	1.64694e-15
PIK3R5	0.939239	4.95187	11.3031	7.12218e-18	2.1498e-15
SAE1	1.06509	3.43538	11.208	1.06413e-17	3.09308e-15
CD248	0.853176	4.74418	11.1298	1.48145e-17	4.1523e-15
SNN	0.99514	3.62892	11.1105	1.60738e-17	4.34991e-15
SF3B4	0.937627	6.74273	11.1011	1.67262e-17	4.37557e-15
ARCN1	0.818522	8.04736	11.0055	2.50936e-17	6.18036e-15
DYM	0.930046	3.83687	11.0045	2.52002e-17	6.18036e-15
CPEB3	1.13118	4.83668	10.9965	2.60673e-17	6.19929e-15
AOC4P	0.776114	5.455	10.9432	3.27066e-17	7.54945e-15
TMEM159	0.887753	3.31118	10.8538	4.78366e-17	1.07263e-14
MFSD3	0.737243	5.07491	10.8099	5.76795e-17	1.24408e-14
RC3H2	0.96137	3.56643	10.806	5.86533e-17	1.24408e-14
PLOD3	1.23178	4.37485	10.7912	6.24741e-17	1.29025e-14
CCDC174	1.00495	3.38935	10.7523	7.37592e-17	1.48426e-14
HMGB2	1.14144	9.83945	10.6229	1.28257e-16	2.5164e-14
ZDHHC5	1.03159	4.22962	10.5655	1.64021e-16	3.1396e-14
ST3GAL5	1.02983	3.97485	10.5021	2.15316e-16	4.02333e-14
DENND6B	0.897994	2.1068	10.4959	2.21109e-16	4.03549e-14
SLC9A3R1	0.83641	8.9761	10.4633	2.54327e-16	4.50805e-14
RAB32	1.07462	4.90617	10.4595	2.58489e-16	4.50805e-14
SC5D	0.865113	5.09269	10.4404	2.80659e-16	4.78829e-14
MLST8	0.884121	4.3158	10.4218	3.03968e-16	5.07561e-14
GLTSCR2	0.79696	3.74143	10.4001	3.33789e-16	5.45744e-14
EXOSC1	1.05073	4.18098	10.3805	3.63071e-16	5.81506e-14
ZBED5	0.760449	3.5363	10.3584	3.99363e-16	6.2684e-14
ARPC1A	0.784636	7.33195	10.3509	4.12463e-16	6.34708e-14
CAMK1G	0.751161	2.35744	10.3171	4.77049e-16	7.19976e-14
SAMD4B	1.10283	5.64269	10.3014	5.10304e-16	7.55635e-14
SP1	1.35418	3.11076	10.2697	5.85011e-16	8.50216e-14
TICAM1	0.96037	4.19225	10.2339	6.82806e-16	9.74303e-14
DOCK8	0.936709	6.23425	10.2213	7.20843e-16	1.01021e-13
ARHGAP25	0.979944	3.49346	10.1533	9.66814e-16	1.33115e-13
VPS4A	0.777899	8.50875	10.105	1.19133e-15	1.61199e-13
FBRSL1	0.839165	3.23449	10.089	1.27668e-15	1.6982e-13
HSD17B7	0.679862	7.47062	10.0569	1.46709e-15	1.89597e-13
CPSF3L	0.888003	4.02365	10.0558	1.47367e-15	1.89597e-13
SCAF11	1.00515	5.81842	10.0454	1.54163e-15	1.93896e-13
FGL1	0.73983	3.63083	10.0432	1.5565e-15	1.93896e-13
GEMIN4	0.89964	4.17626	10.0357	1.60789e-15	1.97168e-13
CDC5L	1.1372	5.39568	10.0171	1.74259e-15	2.10398e-13
SERP1	0.787205	2.92702	10.0032	1.85065e-15	2.20059e-13
RPL23AP32	0.687168	3.49825	9.9925	1.93858e-15	2.27075e-13
EXOC1	0.904465	7.74576	9.98084	2.039e-15	2.33425e-13
TSPAN9	0.775991	2.84506	9.97934	2.05229e-15	2.33425e-13
TTC5	1.00682	3.6956	9.9675	2.16025e-15	2.40782e-13
INTS4	0.790836	4.17797	9.96558	2.17833e-15	2.40782e-13
MRPS27	0.734434	2.43637	9.92674	2.57771e-15	2.8097e-13
TRIM25	0.924968	10.1987	9.91041	2.76688e-15	2.97458e-13
GCC1	0.731536	2.88677	9.90701	2.80799e-15	2.97799e-13
CDC20	0.95037	3.41001	9.88284	3.1184e-15	3.26309e-13
TCF20	0.729241	3.0903	9.86845	3.31941e-15	3.42773e-13
ATF2	0.824581	3.77833	9.82203	4.06051e-15	4.13856e-13
ARHGAP1	0.854389	4.04011	9.80452	4.38134e-15	4.3672e-13
FAM219B	0.898397	4.56151	9.80374	4.39613e-15	4.3672e-13
TTL	0.979686	2.87156	9.77527	4.97506e-15	4.88053e-13
DHCR7	0.676719	3.80896	9.74795	5.60241e-15	5.42811e-13
CITED4	1.26383	4.20487	9.7102	6.60188e-15	6.31848e-13
RNMT	0.988406	3.88071	9.69315	7.11012e-15	6.72292e-13
INTS12	0.767847	6.78229	9.6286	9.41635e-15	8.79757e-13
VGLL4	0.902476	5.80366	9.60301	1.05267e-14	9.71919e-13
ENG	0.988305	4.89206	9.5829	1.14903e-14	1.04856e-12
HIC2	0.838977	3.22958	9.57057	1.21244e-14	1.0937e-12
BTG2	0.795765	2.74712	9.55135	1.3184e-14	1.17577e-12
CD99L2	0.86748	4.05586	9.53394	1.42234e-14	1.25422e-12
AKIP1	0.884641	5.54985	9.46719	1.90298e-14	1.6594e-12
RPS6	0.759721	2.25169	9.43644	2.17626e-14	1.87621e-12
TAF7	0.764488	7.86274	9.43401	2.19943e-14	1.87621e-12
FKBP2	0.666971	5.90007	9.40767	2.46745e-14	2.08221e-12
ATF4	0.61948	9.86595	9.37198	2.88364e-14	2.40754e-12
CHD1L	0.73005	2.9091	9.36372	2.98952e-14	2.46966e-12
LMNB2	0.915263	3.78699	9.3413	3.29711e-14	2.69539e-12
POLR3H	0.707016	5.71798	9.3377	3.34941e-14	2.70991e-12
SH2B1	0.877212	5.02081	9.31074	3.76826e-14	3.01769e-12
CASP3	0.838117	6.49826	9.30031	3.94401e-14	3.12652e-12
GRAMD4	0.863425	4.52619	9.28729	4.17495e-14	3.2765e-12
SLC35B3	0.848202	7.82027	9.27321	4.43988e-14	3.44992e-12
RPP40	0.927837	2.87772	9.25266	4.85748e-14	3.7374e-12
MED26	0.75317	3.14467	9.24039	5.12514e-14	3.90506e-12
USP42	1.02748	3.50266	9.22083	5.58282e-14	4.21288e-12
TCN2	1.01564	3.79898	9.21578	5.70751e-14	4.26596e-12
NDUFB3	0.874192	9.07036	9.2082	5.89995e-14	4.36819e-12
RWDD2A	0.737132	3.53795	9.2045	5.99625e-14	4.398e-12
COMT	0.871953	5.03555	9.17828	6.72505e-14	4.88687e-12
NCAPD2	0.88474	5.52238	9.17446	6.83838e-14	4.92363e-12
IFNGR2	0.824153	9.70061	9.1714	6.93078e-14	4.9448e-12
HOMER3	0.788835	3.16543	9.15864	7.3288e-14	5.18166e-12
NISCH	0.739873	4.46023	9.15448	7.4634e-14	5.22637e-12
NMI	0.931244	10.1073	9.15259	7.52523e-14	5.22637e-12
AQP10	0.848786	2.74023	9.14854	7.65979e-14	5.27008e-12
EIF4H	0.696305	8.57482	9.14632	7.73473e-14	5.27008e-12
IFITM3	0.930098	11.912	9.14385	7.81891e-14	5.27008e-12
ABHD8	0.703832	2.74221	9.14274	7.85677e-14	5.27008e-12
NDUFS4	0.761873	2.80012	9.13813	8.01687e-14	5.3319e-12
GPR137	0.77511	3.67687	9.11312	8.94454e-14	5.89889e-12
EHD4	0.811738	2.57266	9.10342	9.3326e-14	6.10352e-12
ANAPC15	0.774885	7.08271	9.08222	1.02406e-13	6.64197e-12
ZNF16	0.686099	4.9606	9.07423	1.0605e-13	6.82197e-12
TMEM177	0.899448	4.29949	9.05683	1.14448e-13	7.30234e-12
VAV2	1.00193	3.77678	9.03672	1.2499e-13	7.91068e-12
ACVR1B	0.863409	2.82318	9.00662	1.42607e-13	8.88557e-12
RBM18	0.90531	4.31488	9.00654	1.42658e-13	8.88557e-12
MRTO4	0.776272	3.42476	8.9978	1.48227e-13	9.15972e-12
WDR6	0.739535	2.952	8.98251	1.58497e-13	9.71782e-12
VEGFA	0.916167	6.87622	8.97091	1.66761e-13	1.00784e-11
PDE4D	0.998717	6.02491	8.96961	1.67714e-13	1.00784e-11
SEC22C	0.936406	4.19956	8.96891	1.68231e-13	1.00784e-11
C17orf80	0.584128	2.92505	8.96281	1.72792e-13	1.02733e-11
ACAP1	0.951196	7.78171	8.96084	1.74286e-13	1.02842e-11
MBOAT1	0.774613	8.64589	8.95612	1.77929e-13	1.04208e-11
SPRR1A	0.623823	3.70464	8.94219	1.89133e-13	1.09949e-11
NCEH1	1.00102	3.30973	8.93781	1.92803e-13	1.11258e-11
LEPROT	0.919095	8.35647	8.91138	2.16479e-13	1.24009e-11
GAMT	0.90854	3.35873	8.90401	2.23592e-13	1.27156e-11
LSM2	0.751083	5.68517	8.85999	2.71199e-13	1.5312e-11
DUS4L	0.77993	2.59419	8.85252	2.80224e-13	1.57085e-11
PABPN1	0.732682	6.96999	8.8183	3.25611e-13	1.81234e-11
CDK14	0.916691	7.24807	8.81085	3.36419e-13	1.85931e-11
PEX19	0.813298	3.88817	8.80405	3.46602e-13	1.90219e-11
PEMT	0.806892	3.74531	8.79917	3.54101e-13	1.92985e-11
NDUFS7	0.975537	4.78561	8.78877	3.70632e-13	2.00601e-11
PSPC1	1.03816	3.94489	8.76927	4.03732e-13	2.15583e-11
TOX2	0.750792	2.53275	8.76847	4.05163e-13	2.15583e-11
EXT2	1.13557	4.49656	8.76769	4.06553e-13	2.15583e-11
RAB10	0.764368	8.39892	8.76556	4.1036e-13	2.16141e-11
CDCA5	1.02019	4.41907	8.75346	4.32737e-13	2.25111e-11
ATP6V1B2	0.65348	10.3641	8.75325	4.33126e-13	2.25111e-11
BTBD3	0.71027	3.96724	8.73951	4.60049e-13	2.37531e-11
PIGS	0.630029	6.65078	8.73339	4.7256e-13	2.42396e-11
RBCK1	1.08389	7.0467	8.72826	4.83331e-13	2.4631e-11
PLEKHO2	0.919864	8.255	8.72059	4.99871e-13	2.53096e-11
MYL6B	0.823045	5.09905	8.70722	5.30065e-13	2.65378e-11
SPSB2	0.697662	4.56342	8.70687	5.30892e-13	2.65378e-11
OGDH	1.07202	3.29061	8.70046	5.46024e-13	2.71215e-11
ITPRIP	1.01085	8.26179	8.6899	5.71931e-13	2.82296e-11
WAS	1.00286	8.51669	8.66854	6.28136e-13	3.07323e-11
VPS41	0.81567	2.33183	8.6677	6.30467e-13	3.07323e-11
ATF3	0.990941	3.31558	8.65947	6.53643e-13	3.16654e-11
C6orf62	0.817056	4.38629	8.6534	6.71307e-13	3.23216e-11
MAD2L1BP	0.794212	5.27577	8.65145	6.7706e-13	3.23998e-11
SRRT	0.834184	3.15887	8.64113	7.08425e-13	3.36953e-11
RITA1	0.75672	3.27779	8.63833	7.17193e-13	3.39068e-11
OSBPL7	0.792802	3.36434	8.63425	7.30154e-13	3.43129e-11
GMDS	0.648516	2.6594	8.62729	7.5279e-13	3.5166e-11
TNPO3	0.79108	8.1495	8.61772	7.85083e-13	3.64576e-11
PPM1G	0.679964	6.66034	8.61572	7.92028e-13	3.65637e-11
KCNH3	0.773972	5.30112	8.59565	8.64948e-13	3.96966e-11
SLC22A16	1.30677	3.80274	8.5938	8.72019e-13	3.97884e-11
HLA-G	0.892527	9.88599	8.58822	8.93644e-13	4.05394e-11
TNFAIP8L2	0.826504	8.32152	8.58414	9.09772e-13	4.10339e-11
DCTN3	0.619637	7.69342	8.57431	9.49911e-13	4.25994e-11
NSD1	0.855625	3.58677	8.56217	1.00189e-12	4.46753e-11
CXorf21	0.849227	7.2674	8.56064	1.00866e-12	4.47228e-11
ZMAT5	0.843384	4.22345	8.55636	1.02778e-12	4.53145e-11
GBA2	0.8735	7.54163	8.54405	1.08485e-12	4.75636e-11
ISG20	0.989108	9.59894	8.50724	1.27509e-12	5.5594e-11
PIGO	0.702095	2.89319	8.48217	1.42345e-12	6.17195e-11
HECA	0.610333	4.12221	8.47618	1.46138e-12	6.30162e-11
FAM127B	0.6266	4.93797	8.45328	1.6159e-12	6.92984e-11
YIPF4	0.859706	5.73857	8.45156	1.62817e-12	6.93852e-11
COQ2	0.862336	4.12088	8.45052	1.63561e-12	6.93852e-11
C18orf8	0.723939	2.64356	8.44586	1.66942e-12	7.04388e-11
FRMD8	0.790885	3.38104	8.43818	1.72664e-12	7.24637e-11
TUBG1	0.633646	3.29084	8.42699	1.81362e-12	7.5709e-11
AZIN1	0.868824	4.9544	8.41189	1.93792e-12	8.04697e-11
AGRN	1.19348	6.29531	8.4072	1.97824e-12	8.17116e-11
MX2	0.90917	10.4834	8.40539	1.99403e-12	8.19326e-11
EXOC6	1.2319	3.65734	8.39987	2.04294e-12	8.3505e-11
LCP1	0.543543	10.3862	8.39024	2.13115e-12	8.66596e-11
EPS15	0.61683	8.04783	8.37373	2.29133e-12	9.2641e-11
C10orf2	0.714467	4.91509	8.37268	2.30186e-12	9.2641e-11
SPTBN4	0.707359	5.43277	8.35454	2.49266e-12	9.96756e-11
SLC35A3	1.27066	4.41297	8.35369	2.50205e-12	9.96756e-11
CD300A	0.792467	10.2785	8.30368	3.11626e-12	1.23163e-10
TMEM43	0.82096	4.55474	8.30319	3.12301e-12	1.23163e-10
NT5C3A	1.02418	8.60157	8.26691	3.6621e-12	1.43701e-10
C7orf43	0.835385	6.45229	8.25793	3.80925e-12	1.48731e-10
B4GALT3	0.756442	6.53567	8.2517	3.91486e-12	1.52098e-10
RPS9	0.627917	3.54699	8.24993	3.94544e-12	1.52531e-10
CALML4	0.905926	6.80826	8.24781	3.98232e-12	1.53202e-10
HAUS8	0.61683	5.39692	8.23442	4.22328e-12	1.61662e-10
LRP8	1.06656	4.2786	8.23334	4.24341e-12	1.61662e-10
WDR61	0.811753	2.95095	8.21773	4.54433e-12	1.7229e-10
MEIS1	1.17665	4.55378	8.20015	4.90861e-12	1.85206e-10
ST3GAL2	0.794666	4.42469	8.19895	4.93456e-12	1.85294e-10
TRMT10B	0.872595	8.39022	8.1948	5.02527e-12	1.87802e-10
SRBD1	0.98112	6.49595	8.19335	5.05745e-12	1.88108e-10
TRAPPC6B	0.68248	7.87116	8.19207	5.08596e-12	1.88277e-10
SSRP1	0.780942	6.07249	8.19025	5.12669e-12	1.88467e-10
SOCS1	1.00228	5.52155	8.18969	5.13915e-12	1.88467e-10
MCFD2	0.762844	4.6677	8.18259	5.30186e-12	1.93273e-10
PDCD4	0.764546	2.56898	8.18184	5.31943e-12	1.93273e-10
DNAJA1	0.746361	7.21584	8.17454	5.49262e-12	1.98646e-10
ACOT7	0.761094	3.65036	8.17149	5.56656e-12	2.00396e-10
PIGH	0.68191	4.96065	8.16487	5.73062e-12	2.0536e-10
TSSC1	0.675422	5.44075	8.16256	5.78881e-12	2.06503e-10
ARPC3	0.479946	10.4632	8.15951	5.86689e-12	2.08341e-10
DGCR14	0.643148	5.42226	8.14127	6.35585e-12	2.24688e-10
PPP4C	0.865854	6.47704	8.12115	6.94208e-12	2.44311e-10
MZT1	0.663773	3.23754	8.11425	7.15568e-12	2.50704e-10
ACAD8	1.13326	3.00719	8.08632	8.08807e-12	2.82112e-10
CRKL	0.632417	3.58652	8.0759	8.46638e-12	2.94001e-10
PSMB9	0.800116	9.72859	8.07065	8.66366e-12	2.99526e-10
HIST2H2AA3	1.10346	8.99755	8.06208	8.99557e-12	3.09637e-10
LYPLA2	0.603447	4.06006	8.05722	9.18922e-12	3.14922e-10
NSMCE2	0.712107	6.64362	8.05486	9.2846e-12	3.16807e-10
USP22	0.806351	3.89615	8.03434	1.01588e-11	3.45135e-10
ABHD12	0.836692	4.37829	8.03064	1.03253e-11	3.49281e-10
TRAFD1	1.05299	6.18994	8.02703	1.04901e-11	3.53331e-10
INSIG1	0.815572	3.63676	8.02516	1.05763e-11	3.5437e-10
FYTTD1	0.875279	3.08027	8.02341	1.06575e-11	3.5437e-10
TRIM44	0.82003	2.8054	8.023	1.06768e-11	3.5437e-10
CCDC15	1.12147	4.15051	8.02247	1.07015e-11	3.5437e-10
DEAF1	0.61332	4.06481	8.01504	1.10559e-11	3.64565e-10
RCE1	0.549777	5.09512	7.99583	1.20276e-11	3.94949e-10
BAZ1A	0.639728	8.99879	7.98288	1.273e-11	4.1627e-10
RNF19B	0.895055	8.0667	7.97321	1.3281e-11	4.32485e-10
ADM	0.940161	8.07409	7.96841	1.35634e-11	4.39857e-10
FAM134B	0.913902	5.52736	7.94087	1.53037e-11	4.94251e-10
TMEM184B	0.685566	6.59919	7.93897	1.54316e-11	4.9634e-10
UBASH3B	1.06587	3.92427	7.93517	1.56903e-11	5.02602e-10
ODF3B	1.2725	6.60513	7.92154	1.66563e-11	5.30307e-10
BLOC1S4	0.52843	3.78686	7.9202	1.67542e-11	5.30307e-10
LOC153684	1.10485	3.69068	7.92015	1.67579e-11	5.30307e-10
EMD	0.494869	6.43695	7.91293	1.72965e-11	5.44557e-10
ABHD16A	0.687491	5.22319	7.91226	1.7347e-11	5.44557e-10
KPNB1	0.733679	10.3608	7.90012	1.82949e-11	5.72026e-10
ZCCHC9	0.846727	6.03792	7.89715	1.85349e-11	5.77231e-10
S100A8	0.389185	12.3017	7.87385	2.05262e-11	6.36718e-10
CALCOCO1	0.66092	7.77965	7.8681	2.10492e-11	6.50371e-10
RAC1	0.686697	6.6399	7.86288	2.15361e-11	6.62804e-10
RETN	1.17774	5.192	7.84893	2.28925e-11	7.01799e-10
AKAP10	0.839634	5.91335	7.84424	2.33684e-11	7.13599e-10
ZFAND5	0.855558	5.17027	7.83704	2.41163e-11	7.33585e-10
ZNF252P	0.709761	3.49779	7.83102	2.47602e-11	7.50264e-10
GATAD2A	0.685992	2.86774	7.82895	2.49855e-11	7.54178e-10
FAM53B	0.594814	2.05756	7.82498	2.54236e-11	7.6446e-10
ERP44	0.778671	4.83978	7.81508	2.65505e-11	7.95298e-10
DENND4B	0.426125	10.6355	7.80776	2.74141e-11	8.18045e-10
MPHOSPH9	0.919735	3.41017	7.79272	2.92801e-11	8.70418e-10
TMEM80	0.862448	3.49692	7.78896	2.97661e-11	8.79771e-10
UBXN1	0.712263	7.49473	7.78855	2.9819e-11	8.79771e-10
FKBP3	0.748184	2.73232	7.78755	2.99499e-11	8.80324e-10
HNRNPA2B1	0.747821	4.28105	7.78218	3.06614e-11	8.97875e-10
GCHFR	0.610233	3.76415	7.77647	3.1438e-11	9.17195e-10
DIDO1	0.654079	3.79994	7.77488	3.16574e-11	9.20175e-10
MTA2	0.744488	2.98345	7.76785	3.26459e-11	9.45407e-10
CRK	0.729808	6.42622	7.75874	3.39738e-11	9.77241e-10
GNS	0.917945	5.20722	7.7586	3.39943e-11	9.77241e-10
GRINA	1.04773	6.19612	7.75536	3.44805e-11	9.84982e-10
IDH1	0.900615	3.89	7.75513	3.45145e-11	9.84982e-10
ARID1A	0.702526	2.36284	7.73963	3.69362e-11	1.05027e-09
CNOT1	0.791083	4.07889	7.71947	4.03411e-11	1.14295e-09
THOC7	0.75485	6.0035	7.70866	4.22934e-11	1.19395e-09
TXNDC9	0.732374	8.16217	7.69488	4.49207e-11	1.26358e-09
RCSD1	0.591253	8.08018	7.68918	4.60537e-11	1.28933e-09
B3GALT4	0.729564	6.50009	7.68796	4.63004e-11	1.28933e-09
PPP2R5E	0.735626	4.53549	7.68781	4.63292e-11	1.28933e-09
PHF5A	0.716579	5.86885	7.68241	4.74359e-11	1.31547e-09
SETD1A	0.693901	5.77125	7.68047	4.78401e-11	1.322e-09
MPST	0.578076	6.12514	7.67012	5.00554e-11	1.37837e-09
SMG7	0.710766	3.94217	7.66703	5.07363e-11	1.38937e-09
LMAN2L	0.543262	7.31807	7.6667	5.08092e-11	1.38937e-09
VMP1	0.904058	9.02689	7.66432	5.13401e-11	1.39902e-09
NSMF	0.77271	4.14034	7.66132	5.20175e-11	1.41257e-09
TMEM192	0.60875	2.30057	7.65868	5.2621e-11	1.42209e-09
DRAM1	0.833055	6.84099	7.65821	5.27302e-11	1.42209e-09
PHF3	0.830562	6.90286	7.65185	5.42157e-11	1.44925e-09
GOLGA1	0.699966	6.45754	7.65182	5.42217e-11	1.44925e-09
PCGF6	0.800276	3.44732	7.65153	5.42917e-11	1.44925e-09
RPS6KA1	0.6056	9.63985	7.64865	5.49789e-11	1.46263e-09
GMPR2	0.672906	7.95102	7.64108	5.68263e-11	1.50667e-09
SNORD89	1.06752	4.52377	7.633	5.88705e-11	1.55561e-09
SNX8	0.604162	5.99602	7.62479	6.10202e-11	1.607e-09
OXSR1	0.533057	9.0212	7.6225	6.16312e-11	1.61725e-09
ZBP1	1.3212	7.16117	7.6218	6.18217e-11	1.61725e-09
ACTR2	1.1358	4.88667	7.62026	6.22377e-11	1.62273e-09
DIP2B	0.989194	4.99581	7.61574	6.34806e-11	1.64966e-09
RYK	0.800575	3.8466	7.60744	6.58219e-11	1.70485e-09
STX8	0.71579	7.65246	7.6043	6.67319e-11	1.72274e-09
CSRNP1	0.79307	5.41662	7.59547	6.93556e-11	1.7846e-09
COPE	0.73458	6.5786	7.58948	7.11929e-11	1.82589e-09
CASP9	0.669046	5.49172	7.58351	7.30748e-11	1.86805e-09
SLC10A7	0.566119	2.951	7.58036	7.40849e-11	1.88772e-09
ZNF700	0.651112	7.15228	7.5787	7.46252e-11	1.89533e-09
SFSWAP	0.732867	6.53144	7.57475	7.59232e-11	1.92208e-09
ORMDL2	0.796009	7.32781	7.56796	7.82051e-11	1.97348e-09
SAFB2	0.658904	5.90148	7.56353	7.9732e-11	2.00171e-09
GOLPH3	0.672589	6.83604	7.56324	7.98336e-11	2.00171e-09
HIRIP3	0.625522	4.05839	7.54784	8.53828e-11	2.13051e-09
HES4	0.641305	4.44251	7.54749	8.55137e-11	2.13051e-09
APOBEC3C	0.52442	7.28287	7.54488	8.64927e-11	2.14809e-09
EML2	0.664334	4.36486	7.53738	8.93696e-11	2.21253e-09
TSPAN31	0.767135	3.09639	7.52579	9.40077e-11	2.32004e-09
BRD3	0.605118	2.27503	7.5249	9.43732e-11	2.32176e-09
ALG3	0.64799	5.5493	7.51875	9.69396e-11	2.37744e-09
CSNK2A1	0.971132	3.56993	7.50676	1.02142e-10	2.49723e-09
XPC	0.583616	6.52053	7.50402	1.03371e-10	2.51588e-09
SLC25A1	0.534498	5.74906	7.50363	1.03546e-10	2.51588e-09
ASPSCR1	0.802816	4.67902	7.50244	1.04085e-10	2.52004e-09
KRBA1	0.671261	4.86534	7.50184	1.04359e-10	2.52004e-09
DENND1A	0.824679	4.31687	7.49427	1.07861e-10	2.5966e-09
PELI2	0.63769	9.14876	7.49176	1.09049e-10	2.61717e-09
CEACAM1	1.45146	6.13986	7.4863	1.11676e-10	2.67205e-09
DNAJB12	0.719514	3.28278	7.48556	1.12034e-10	2.67247e-09
PGAP3	0.632656	5.77111	7.47569	1.16963e-10	2.77323e-09
POMGNT2	0.655086	4.15397	7.47568	1.16965e-10	2.77323e-09
TMA7	0.460204	9.73023	7.47364	1.18012e-10	2.78963e-09
CALR	0.660017	8.1144	7.46715	1.21395e-10	2.86099e-09
CHIC2	0.81893	6.80243	7.4636	1.2329e-10	2.89695e-09
SLC2A9	0.657253	3.73186	7.46037	1.25036e-10	2.92921e-09
CDC37	0.813046	6.05866	7.45591	1.27492e-10	2.96251e-09
UQCRFS1	0.653476	9.06948	7.45561	1.27657e-10	2.96251e-09
MAU2	0.629184	3.66706	7.45553	1.27701e-10	2.96251e-09
LMAN2	0.631702	8.67679	7.45506	1.27968e-10	2.96251e-09
COX8A	0.563226	9.23123	7.45101	1.30243e-10	3.00631e-09
GPSM3	0.715952	7.60234	7.44151	1.3575e-10	3.12424e-09
SPG21	0.735696	7.13803	7.43598	1.3906e-10	3.19106e-09
SHCBP1	0.570653	1.74405	7.4297	1.42918e-10	3.27002e-09
CDK2AP1	0.677174	8.61739	7.4278	1.44102e-10	3.28753e-09
RNF103	0.73132	2.45217	7.42518	1.45754e-10	3.31559e-09
MYD88	0.596722	9.87094	7.42361	1.46756e-10	3.32873e-09
ASS1	-0.556184	4.53489	-7.41754	1.50686e-10	3.40801e-09
FAM65B	0.676083	9.80282	7.41309	1.53638e-10	3.4648e-09
PHF2	0.525462	8.86999	7.41189	1.54441e-10	3.47293e-09
PLD3	0.589199	4.73514	7.40749	1.57427e-10	3.52997e-09
RNF185	0.698653	6.75103	7.40631	1.58242e-10	3.53813e-09
SNRPB2	0.580205	8.08969	7.40506	1.59108e-10	3.54739e-09
SRGN	0.899326	6.7347	7.39915	1.63253e-10	3.62948e-09
MAPKAP1	0.6292	2.83852	7.39669	1.65008e-10	3.65814e-09
OGFR	0.757266	5.9956	7.39382	1.67085e-10	3.69375e-09
ABLIM3	1.05188	6.21044	7.37797	1.79021e-10	3.9465e-09
STRADA	0.779754	3.71204	7.37657	1.8011e-10	3.94745e-09
TINF2	0.716223	7.66542	7.37618	1.80423e-10	3.94745e-09
FBP1	0.823851	6.40101	7.37584	1.80687e-10	3.94745e-09
AFF4	0.804288	4.73361	7.37504	1.81319e-10	3.94745e-09
GET4	0.685966	4.36847	7.37471	1.81579e-10	3.94745e-09
GLUD1	0.832993	6.27256	7.36493	1.89469e-10	4.1076e-09
WHAMM	0.600886	9.02983	7.36242	1.91554e-10	4.14105e-09
LTBP4	0.53887	5.38429	7.3618	1.92067e-10	4.14105e-09
CSK	0.529569	9.87448	7.35535	1.97535e-10	4.24728e-09
UBE2J1	0.979948	6.68334	7.35466	1.98135e-10	4.24853e-09
LRP3	0.744994	3.55992	7.35206	2.00384e-10	4.27959e-09
ACTR3	0.72631	3.7081	7.35173	2.00674e-10	4.27959e-09
HDAC7	0.724597	6.79974	7.34512	2.06524e-10	4.39242e-09
PIK3R4	0.749871	6.2479	7.3284	2.22099e-10	4.7109e-09
TNFSF14	0.879059	4.7826	7.32723	2.23235e-10	4.72224e-09
XPO1	0.757552	6.86354	7.31783	2.32549e-10	4.89701e-09
SRSF5	0.734385	3.20624	7.31764	2.32745e-10	4.89701e-09
VPS25	0.814539	5.74621	7.31307	2.37413e-10	4.98186e-09
CIR1	0.69001	8.65132	7.31044	2.4014e-10	5.02565e-09
ATP5G2	0.682111	7.35104	7.30823	2.42461e-10	5.06073e-09
SERPINA10	0.487265	2.23524	7.30696	2.43806e-10	5.0753e-09
ANKMY1	0.590941	4.13508	7.30376	2.47213e-10	5.13261e-09
ELMO2	0.648627	7.21953	7.29195	2.60243e-10	5.38887e-09
TKT	0.902026	3.85041	7.27823	2.76222e-10	5.70471e-09
CNN2	0.598698	11.2024	7.27211	2.83666e-10	5.84307e-09
SLC43A3	0.74331	2.70085	7.26918	2.87304e-10	5.90253e-09
PLD1	0.881214	4.66252	7.2551	3.05412e-10	6.25816e-09
CRADD	0.558373	5.21476	7.25398	3.06908e-10	6.26285e-09
REEP5	0.663544	7.85454	7.25373	3.07237e-10	6.26285e-09
RTTN	0.698425	3.78714	7.24993	3.12343e-10	6.34937e-09
ASPM	1.04617	2.8179	7.24938	3.131e-10	6.34937e-09
INO80	0.624075	4.66612	7.24749	3.1568e-10	6.38519e-09
ALDH9A1	0.579468	7.03829	7.2466	3.16892e-10	6.39324e-09
STX11	0.638971	8.54613	7.24303	3.21849e-10	6.47659e-09
GRM2	0.675662	3.27174	7.23649	3.31112e-10	6.64594e-09
MPND	0.78055	3.59837	7.2356	3.32394e-10	6.65467e-09
SLC35C2	0.629448	4.6948	7.22967	3.41066e-10	6.8109e-09
CEACAM21	0.813503	3.61272	7.22856	3.42717e-10	6.82651e-09
LRRC8A	0.656756	4.33146	7.22396	3.4962e-10	6.94638e-09
FOXO1	0.775519	5.38477	7.21806	3.58694e-10	7.10866e-09
SUCLG1	0.59395	2.45966	7.21213	3.68035e-10	7.2754e-09
INO80B	0.661063	4.19142	7.20784	3.74951e-10	7.38245e-09
EIF2AK2	1.18686	8.62413	7.20761	3.75331e-10	7.38245e-09
COX15	0.671168	6.82462	7.20553	3.78733e-10	7.43075e-09
RARS2	0.640757	2.85142	7.19779	3.91659e-10	7.66519e-09
RPRD1B	0.549725	6.11908	7.1972	3.9266e-10	7.66546e-09
NFIL3	0.850395	9.15386	7.19664	3.93627e-10	7.66546e-09
SELPLG	0.924991	8.20928	7.19339	3.99214e-10	7.75503e-09
GALE	0.63588	4.75839	7.18606	4.12108e-10	7.98575e-09
VAC14	0.70317	3.63494	7.17712	4.28393e-10	8.27226e-09
C11orf95	0.600678	2.87164	7.17679	4.29002e-10	8.27226e-09
SP110	0.947096	7.54973	7.17294	4.36222e-10	8.38844e-09
BCL7C	0.571621	4.52055	7.17231	4.37408e-10	8.38844e-09
SP140	1.1282	8.60444	7.17188	4.38234e-10	8.38844e-09
EPB41L5	0.847942	5.23192	7.16785	4.45955e-10	8.51547e-09
PARP9	1.16127	7.36536	7.16291	4.55603e-10	8.67255e-09
DTX3L	0.763606	9.51618	7.16251	4.56392e-10	8.67255e-09
TNFAIP2	0.938318	3.08953	7.16105	4.59288e-10	8.70651e-09
ZNF438	1.11864	6.26269	7.1593	4.62788e-10	8.75171e-09
EIF4G3	0.565054	2.8244	7.15778	4.65859e-10	8.7886e-09
SUZ12	0.515914	3.56778	7.15464	4.72237e-10	8.88757e-09
SS18L1	0.607616	8.18723	7.14903	4.83849e-10	9.08433e-09
POLDIP3	0.544684	2.73398	7.12883	5.2811e-10	9.87408e-09
RGS14	0.850482	4.18077	7.12869	5.28429e-10	9.87408e-09
NUP188	0.501095	3.28601	7.1226	5.42542e-10	1.01137e-08
PLD2	0.522586	5.00031	7.12116	5.45934e-10	1.01528e-08
CHTOP	0.62883	7.70891	7.11398	5.63184e-10	1.04429e-08
OSBPL2	0.940844	8.43578	7.11357	5.64191e-10	1.04429e-08
COPS3	0.719236	8.98371	7.11263	5.66479e-10	1.04605e-08
MAP2K2	0.756704	7.49053	7.10304	5.90501e-10	1.08785e-08
JUN	0.794966	4.4667	7.09532	6.10561e-10	1.12217e-08
KCTD3	0.652373	2.86202	7.09188	6.19725e-10	1.13636e-08
NAIF1	0.617827	5.4519	7.08284	6.44448e-10	1.17893e-08
AKAP8L	0.738338	2.98969	7.07349	6.71034e-10	1.22397e-08
DENND5A	0.508557	10.7944	7.07294	6.72622e-10	1.22397e-08
GABPB1	0.720128	6.08456	7.07256	6.73744e-10	1.22397e-08
DNAJC14	0.696107	4.62523	7.06835	6.86116e-10	1.24357e-08
CLIC3	0.484034	3.46919	7.05281	7.33816e-10	1.32539e-08
SH3GLB2	0.685021	4.83457	7.05255	7.3464e-10	1.32539e-08
PCIF1	0.863673	3.97519	7.05115	7.39087e-10	1.33036e-08
GTF2F2	0.807392	5.2517	7.04649	7.54156e-10	1.35438e-08
AHSA1	0.690381	7.34837	7.04497	7.59108e-10	1.36015e-08
UNC45A	0.625514	5.99052	7.04295	7.65766e-10	1.36896e-08
NABP1	0.703106	4.69199	7.04081	7.72892e-10	1.37856e-08
ANKRD22	1.60289	4.33366	7.02324	8.33847e-10	1.48079e-08
LHFPL2	0.929417	7.95294	7.0232	8.33984e-10	1.48079e-08
POLR2B	0.510012	2.19359	7.02102	8.41882e-10	1.49144e-08
BCORL1	0.788769	4.46301	7.01922	8.48452e-10	1.4997e-08
ZC3HAV1	0.928179	7.73659	7.01589	8.60756e-10	1.51802e-08
BTK	0.516819	7.72286	7.01351	8.69649e-10	1.53027e-08
C1RL	0.786618	7.61894	7.00992	8.83225e-10	1.55068e-08
TMEM134	0.582481	5.34051	7.00519	9.01467e-10	1.57918e-08
THRAP3	0.811666	7.45575	7.00456	9.03914e-10	1.57994e-08
CTNNA1	0.854848	2.93075	7.00284	9.10681e-10	1.58823e-08
PER2	0.562182	2.55825	7.00119	9.17189e-10	1.59603e-08
PUM2	0.578579	2.52453	6.99818	9.29166e-10	1.61062e-08
BRI3	0.697446	8.79246	6.99805	9.29676e-10	1.61062e-08
KLHL12	0.760244	3.53961	6.99025	9.61539e-10	1.65963e-08
ZNF281	0.807296	6.25923	6.99009	9.62194e-10	1.65963e-08
NFKBIB	0.580002	6.70198	6.98491	9.83966e-10	1.69346e-08
IFI27L1	0.718617	5.67547	6.98281	9.92904e-10	1.7051e-08
SLC37A1	0.750061	4.43865	6.97884	1.01007e-09	1.73079e-08
WDR20	0.644348	6.44995	6.97215	1.03966e-09	1.77415e-08
ACAP2	0.793725	6.5796	6.9721	1.03989e-09	1.77415e-08
TRAPPC9	0.568581	5.47036	6.96557	1.0696e-09	1.82087e-08
CEP41	0.784159	3.42144	6.96391	1.07727e-09	1.82995e-08
COPZ1	0.624569	5.96274	6.96277	1.08259e-09	1.83503e-08
RILPL2	0.544863	8.57776	6.96044	1.09353e-09	1.84891e-08
COPS7A	0.538247	7.48185	6.96002	1.09549e-09	1.84891e-08
GSTO1	0.780857	7.71304	6.95937	1.09861e-09	1.8502e-08
ACSL5	0.74897	7.58751	6.9586	1.10223e-09	1.85231e-08
FKBP4	0.654644	5.07641	6.95652	1.1122e-09	1.86205e-08
KIAA1191	0.585345	7.58488	6.9564	1.11277e-09	1.86205e-08
KIAA0319L	0.960723	6.81462	6.94907	1.14848e-09	1.9174e-08
ECHDC1	0.726439	6.4558	6.94862	1.15074e-09	1.9174e-08
SNX11	0.705363	8.51488	6.9481	1.15332e-09	1.91764e-08
PPP6R2	0.631601	4.6057	6.94249	1.18155e-09	1.96043e-08
TSC22D3	0.800397	5.04437	6.94024	1.19307e-09	1.97537e-08
CCDC25	0.701334	5.79749	6.93388	1.22625e-09	2.02602e-08
TCP11L1	0.752647	3.15381	6.92977	1.24814e-09	2.05786e-08
SELL	0.549732	11.3765	6.92502	1.27397e-09	2.09604e-08
CASP2	0.579224	7.28453	6.92366	1.28148e-09	2.10399e-08
GLTSCR1	0.635442	5.6452	6.92077	1.29751e-09	2.12586e-08
TBC1D10B	0.628295	5.6565	6.91263	1.34382e-09	2.19714e-08
IDUA	0.620062	5.9129	6.90658	1.37933e-09	2.25052e-08
GIPC3	0.583358	3.83254	6.90162	1.40908e-09	2.29428e-08
NDUFA7	0.612644	5.37099	6.9008	1.41411e-09	2.29771e-08
ACOT13	0.731844	6.37407	6.89753	1.43413e-09	2.32442e-08
PHTF1	0.729116	3.42363	6.89715	1.43647e-09	2.32442e-08
SLC10A3	0.617258	6.38558	6.89136	1.47275e-09	2.37823e-08
NADK	1.00889	6.26471	6.88536	1.51127e-09	2.43541e-08
LACTB	0.919748	3.08134	6.88206	1.53292e-09	2.46524e-08
RCC1	0.609956	4.81502	6.87748	1.56345e-09	2.50919e-08
SCAND1	0.642194	4.28433	6.87664	1.5691e-09	2.51312e-08
TMEM234	0.692437	5.11757	6.87582	1.57463e-09	2.51684e-08
NLRC5	0.567694	10.8976	6.87386	1.58796e-09	2.53298e-08
SRP19	0.468405	8.03626	6.87192	1.60131e-09	2.54633e-08
SUPT5H	0.532027	6.92394	6.8717	1.60281e-09	2.54633e-08
SNRNP35	0.549706	7.98078	6.87113	1.60673e-09	2.5474e-08
GPR132	0.565003	5.11036	6.87019	1.61327e-09	2.55261e-08
GABARAP	0.409298	11.0521	6.86824	1.62685e-09	2.56891e-08
IFITM2	0.350186	12.3108	6.86719	1.63425e-09	2.57542e-08
PRKAB1	0.651856	3.07368	6.86535	1.64724e-09	2.58846e-08
ARPC4	0.599606	7.41305	6.86508	1.64912e-09	2.58846e-08
TUBA1A	0.560639	10.0099	6.86307	1.66347e-09	2.60577e-08
LAMTOR1	0.565097	8.40736	6.8618	1.67254e-09	2.61409e-08
FAM8A1	0.645809	8.55502	6.8614	1.67544e-09	2.61409e-08
CBFA2T2	0.663265	3.79188	6.85844	1.69695e-09	2.64239e-08
FAM219A	0.529077	6.90092	6.85722	1.70584e-09	2.65097e-08
NFKBIA	0.807153	8.14929	6.84719	1.78105e-09	2.76238e-08
ING4	0.691728	4.98983	6.84504	1.7976e-09	2.78255e-08
CD82	0.732478	6.79556	6.84418	1.80424e-09	2.78279e-08
PLEKHB2	0.588986	7.9151	6.84398	1.8058e-09	2.78279e-08
TMEM140	1.0194	9.51858	6.84354	1.80924e-09	2.78279e-08
USB1	0.840803	7.98152	6.84319	1.81193e-09	2.78279e-08
STAU2	0.723357	4.1063	6.84081	1.83062e-09	2.80477e-08
RAB11FIP5	0.463965	5.21211	6.84038	1.83396e-09	2.80477e-08
NECAP1	0.543621	6.76668	6.84	1.83697e-09	2.80477e-08
DAP3	0.637635	7.73618	6.83822	1.85109e-09	2.82084e-08
TMEM106C	0.736533	5.29281	6.83487	1.87797e-09	2.85626e-08
LYSMD2	0.65774	7.68855	6.83211	1.90034e-09	2.88469e-08
DUSP12	0.680509	6.39683	6.8287	1.92843e-09	2.92169e-08
ZDHHC18	0.854914	4.47986	6.82586	1.95213e-09	2.95189e-08
SLC52A2	0.583781	3.0109	6.82422	1.96593e-09	2.96705e-08
TRMT44	0.517936	4.47337	6.82356	1.97152e-09	2.96753e-08
GATSL3	0.686062	2.79624	6.82329	1.97381e-09	2.96753e-08
PPTC7	0.754365	3.43733	6.81891	2.01124e-09	3.01802e-08
POLD3	0.65744	4.36127	6.81281	2.0647e-09	3.09232e-08
HINT3	0.702041	2.92228	6.80876	2.10091e-09	3.14057e-08
ZNFX1	0.871139	8.26276	6.80804	2.10742e-09	3.1443e-08
HIPK2	0.801962	4.97653	6.80596	2.1264e-09	3.16659e-08
PPP1R3D	0.81283	4.98163	6.80345	2.14942e-09	3.19482e-08
IDE	0.760795	4.73101	6.79829	2.19758e-09	3.26023e-08
PMPCA	0.519834	5.78097	6.78685	2.3082e-09	3.41317e-08
SAP30	1.18885	4.30473	6.78673	2.30937e-09	3.41317e-08
DECR1	0.53582	9.30716	6.78231	2.35362e-09	3.47203e-08
SLMAP	0.748992	5.10281	6.77764	2.40132e-09	3.53575e-08
CRAT	0.804915	5.75241	6.77687	2.40921e-09	3.53733e-08
ZNF7	0.690251	3.8188	6.77666	2.4114e-09	3.53733e-08
UBE2D2	0.632258	7.68507	6.77574	2.4209e-09	3.54463e-08
LY96	0.542369	10.6412	6.77485	2.43021e-09	3.55164e-08
ZNF296	0.584284	3.02144	6.7686	2.49625e-09	3.64136e-08
CLIC1	0.42681	11.5893	6.76699	2.51361e-09	3.6599e-08
PBX2	1.02813	4.14248	6.75965	2.59393e-09	3.76984e-08
PTCRA	0.550364	5.64437	6.75806	2.61172e-09	3.78868e-08
TAB2	0.660412	5.2353	6.7535	2.6633e-09	3.85638e-08
OCIAD1	0.679422	9.13953	6.75227	2.67739e-09	3.86965e-08
VPS37B	0.708834	5.73249	6.75071	2.6954e-09	3.8885e-08
LMBR1	0.859578	3.3568	6.74786	2.72852e-09	3.92311e-08
TTC1	0.542016	7.49334	6.74779	2.72938e-09	3.92311e-08
MAN2C1	0.773113	5.88078	6.74312	2.78452e-09	3.99505e-08
CHMP5	0.772393	9.00185	6.74131	2.80616e-09	4.01876e-08
DAXX	0.533935	5.73642	6.7326	2.91298e-09	4.16413e-08
TYMP	0.872768	4.42972	6.72763	2.97565e-09	4.24598e-08
CTSL	0.842566	5.82886	6.72698	2.98402e-09	4.25019e-08
ZBED4	0.750711	4.02152	6.7256	3.00174e-09	4.2677e-08
SSNA1	0.56646	6.52947	6.72347	3.02924e-09	4.29901e-08
NAPA	1.022	5.61167	6.71657	3.12011e-09	4.41996e-08
RAB5C	0.748479	6.755	6.71592	3.12878e-09	4.42426e-08
AAED1	0.632294	4.11469	6.71396	3.15512e-09	4.45349e-08
SASS6	0.745729	4.00079	6.71225	3.1783e-09	4.47814e-08
COG3	0.61809	4.33589	6.71095	3.19608e-09	4.49513e-08
SLCO4C1	1.01672	3.95276	6.70782	3.23919e-09	4.54592e-08
EVI2A	0.483541	8.9645	6.70749	3.24378e-09	4.54592e-08
DCP2	0.830736	8.20822	6.69779	3.38144e-09	4.7304e-08
PLIN3	0.626154	6.1046	6.69303	3.45097e-09	4.81907e-08
TAP2	1.27019	4.91995	6.6893	3.50647e-09	4.88788e-08
SPI1	0.869542	8.16784	6.68753	3.53327e-09	4.9165e-08
CDC42SE1	0.770607	3.26757	6.67992	3.65017e-09	5.07019e-08
BID	0.798479	7.2625	6.67946	3.65736e-09	5.07119e-08
NUDT18	0.515446	4.07755	6.67411	3.74206e-09	5.17948e-08
GAB3	0.540889	2.21557	6.67124	3.78827e-09	5.23421e-08
LAG3	0.971606	4.48465	6.668	3.84113e-09	5.29793e-08
YWHAH	0.6996	3.18633	6.66413	3.90523e-09	5.37688e-08
SLC2A4RG	0.810086	3.41383	6.66175	3.94513e-09	5.42231e-08
MT1X	0.931938	6.46466	6.65898	3.99225e-09	5.47554e-08
RFX7	0.648159	3.84309	6.65865	3.99781e-09	5.47554e-08
ANKRD27	0.519171	7.76831	6.652	4.11318e-09	5.62373e-08
NACAP1	0.30803	10.6883	6.65026	4.14379e-09	5.65574e-08
PRKAG2	0.792705	4.35235	6.64617	4.21685e-09	5.74546e-08
PMPCB	0.609977	4.57914	6.64235	4.28623e-09	5.82987e-08
RBM22	0.625545	2.41201	6.63565	4.41078e-09	5.9889e-08
DYNLL2	0.610476	5.42273	6.62495	4.61709e-09	6.25819e-08
GP6	0.619709	3.16947	6.62422	4.63153e-09	6.26365e-08
VASP	0.747041	5.88078	6.62394	4.63708e-09	6.26365e-08
UBAP1	0.594733	10.2748	6.62345	4.64674e-09	6.26591e-08
PECR	0.567673	8.26081	6.61824	4.75125e-09	6.39585e-08
EMC7	0.609365	5.74628	6.61562	4.8047e-09	6.45672e-08
PPP6R1	0.587174	6.02717	6.61251	4.86894e-09	6.52112e-08
NRM	0.61444	5.15919	6.6125	4.86924e-09	6.52112e-08
OXER1	0.591187	5.57869	6.60748	4.9746e-09	6.64596e-08
TATDN2	0.627345	3.54271	6.60726	4.97939e-09	6.64596e-08
KCTD17	0.574799	2.7997	6.60514	5.02466e-09	6.68599e-08
IFITM1	0.651182	11.2481	6.60506	5.02642e-09	6.68599e-08
ELK1	0.512165	2.51999	6.60222	5.08761e-09	6.75594e-08
AIM2	1.07854	8.38162	6.59939	5.14938e-09	6.82641e-08
ORC6	0.574027	4.93078	6.59897	5.15859e-09	6.82708e-08
EMC6	0.69897	4.4566	6.59792	5.18183e-09	6.8463e-08
GRK5	0.643085	4.91569	6.5964	5.21548e-09	6.87918e-08
NTHL1	0.44892	4.52466	6.59435	5.26133e-09	6.92801e-08
NCKIPSD	0.624765	3.2089	6.59293	5.29339e-09	6.95855e-08
ACVR1	0.588108	5.59865	6.58917	5.37903e-09	7.0593e-08
TRIB2	0.885025	5.17659	6.58756	5.41604e-09	7.09601e-08
PNPLA8	0.652405	5.26976	6.58445	5.48844e-09	7.17888e-08
ANO10	0.77609	3.94234	6.57984	5.59728e-09	7.30906e-08
ZFAND2A	0.564531	7.31655	6.57342	5.75271e-09	7.49955e-08
GADD45B	0.829638	7.6685	6.57247	5.77612e-09	7.51758e-08
C10orf76	0.636805	2.48927	6.56852	5.8741e-09	7.63244e-08
SASH3	0.461314	10.091	6.56563	5.94679e-09	7.71412e-08
BBIP1	0.810065	4.44504	6.56476	5.96908e-09	7.73025e-08
BIN2	0.413402	9.91717	6.56357	5.9994e-09	7.75672e-08
FAM107B	0.574487	8.83536	6.56056	6.07688e-09	7.84397e-08
GLE1	0.651735	2.73554	6.55919	6.11234e-09	7.8707e-08
CDC42EP3	0.838332	6.46048	6.55899	6.11764e-09	7.8707e-08
LRRN1	1.34845	3.37201	6.55142	6.31822e-09	8.11545e-08
METTL22	0.774564	7.03283	6.5485	6.39712e-09	8.20337e-08
INTS8	0.462652	8.63495	6.54788	6.41413e-09	8.21176e-08
NSF	0.661889	5.7562	6.54739	6.42748e-09	8.21545e-08
MT1F	0.898363	7.7987	6.54147	6.59153e-09	8.41144e-08
TXNL4B	0.61141	5.51892	6.53724	6.71142e-09	8.55052e-08
HIST2H2BE	0.698667	10.1901	6.53312	6.83014e-09	8.68059e-08
KLHDC3	0.504455	5.64441	6.53292	6.83604e-09	8.68059e-08
ZSWIM8	0.736084	8.07574	6.53249	6.84847e-09	8.68059e-08
ZNF319	0.566862	5.33252	6.53218	6.85775e-09	8.68059e-08
EMP3	0.574796	9.97174	6.53084	6.89698e-09	8.71619e-08
TSR2	0.551591	7.87318	6.52803	6.97991e-09	8.80681e-08
RNF130	0.86081	4.20111	6.52692	7.0129e-09	8.83423e-08
PP7080	0.670811	4.21962	6.52475	7.07801e-09	8.90196e-08
KIAA2026	0.716175	3.72201	6.52318	7.12541e-09	8.94724e-08
THAP7	0.491774	5.60016	6.52259	7.14327e-09	8.95534e-08
SLC39A8	0.671559	3.34706	6.52155	7.17504e-09	8.98081e-08
NFE2	0.952351	9.02644	6.52001	7.22222e-09	9.02547e-08
CCS	0.570666	5.99838	6.51651	7.33067e-09	9.14644e-08
ZNF777	0.548939	3.67314	6.51201	7.47218e-09	9.3082e-08
ATP6V0A1	0.647246	4.04085	6.50706	7.63142e-09	9.49151e-08
ZNF225	0.588458	2.67536	6.50605	7.66402e-09	9.51696e-08
CLIP2	0.72021	3.73093	6.50341	7.75061e-09	9.60929e-08
ATP5G1	0.555161	7.18932	6.50119	7.82436e-09	9.68542e-08
PSMB8	0.504734	9.57302	6.49351	8.08408e-09	9.99116e-08
CORO2A	0.800602	5.37251	6.49311	8.09779e-09	9.99237e-08
FSCN1	0.689383	5.67504	6.49219	8.12954e-09	1.00158e-07
TM9SF4	0.701625	4.91644	6.48953	8.22189e-09	1.01137e-07
SVIL	0.693979	4.00957	6.48816	8.26989e-09	1.01568e-07
MFF	0.604598	7.44306	6.48386	8.42255e-09	1.03282e-07
SETD1B	0.399866	9.87747	6.48184	8.49494e-09	1.04007e-07
NDUFA2	0.816604	3.57417	6.47998	8.56241e-09	1.04669e-07
SSH3	0.743366	6.98477	6.4791	8.59467e-09	1.049e-07
PTTG1IP	0.570221	9.05862	6.47437	8.76884e-09	1.06752e-07
SAFB	0.53634	6.74455	6.47425	8.7736e-09	1.06752e-07
PLGRKT	0.6604	6.25594	6.47216	8.85182e-09	1.07518e-07
ERLIN1	0.877225	8.02231	6.47183	8.86397e-09	1.07518e-07
WWP2	0.939296	3.4763	6.47015	8.9278e-09	1.08126e-07
CMIP	0.652762	6.86508	6.46834	8.99665e-09	1.08791e-07
UBTF	0.68307	4.71116	6.46137	9.26684e-09	1.11886e-07
ESYT2	0.713179	3.02267	6.45652	9.45952e-09	1.14037e-07
ZNF701	0.529455	5.30923	6.4558	9.48861e-09	1.14213e-07
TRIM5	0.922533	8.02848	6.45462	9.53613e-09	1.14609e-07
C1GALT1	0.961827	5.27764	6.45383	9.56814e-09	1.14818e-07
GFI1B	0.849783	4.08794	6.44818	9.80036e-09	1.17425e-07
FOXN2	0.856156	4.60079	6.44531	9.92074e-09	1.18686e-07
RNF19A	0.671661	5.88911	6.43997	1.01478e-08	1.21217e-07
CD37	0.598232	8.67024	6.43807	1.02301e-08	1.21839e-07
METTL1	0.587657	3.48523	6.43805	1.02308e-08	1.21839e-07
RNGTT	0.800459	4.37937	6.43325	1.04413e-08	1.24157e-07
CTSS	0.566758	7.63944	6.43223	1.04868e-08	1.24509e-07
TRPS1	0.756654	4.59637	6.42764	1.0693e-08	1.26766e-07
U2AF1	0.606605	3.96832	6.42148	1.09756e-08	1.29919e-07
GIT2	0.685576	8.37658	6.41567	1.12494e-08	1.3296e-07
GNAI2	0.633819	8.90387	6.41523	1.12705e-08	1.33009e-07
SIRT2	0.706012	3.6064	6.4146	1.13009e-08	1.33167e-07
P2RY12	0.581294	4.77207	6.40856	1.15938e-08	1.36414e-07
MTF1	0.655014	6.44208	6.40792	1.16253e-08	1.3658e-07
TAP1	0.616677	10.1377	6.40683	1.16789e-08	1.37005e-07
COMMD5	0.512825	7.60435	6.40549	1.17457e-08	1.37542e-07
SAT1	0.755994	10.7948	6.4052	1.17598e-08	1.37542e-07
TNFSF13B	0.714652	10.2398	6.40446	1.17967e-08	1.37769e-07
RASSF1	0.486461	7.30305	6.4022	1.19103e-08	1.38889e-07
YWHAG	0.544006	9.58292	6.40078	1.1982e-08	1.39517e-07
NFKBIE	0.524493	6.45522	6.39785	1.21317e-08	1.41051e-07
C21orf58	0.604254	2.92708	6.39168	1.24532e-08	1.44575e-07
COASY	0.491971	7.34903	6.38847	1.26234e-08	1.46334e-07
DCAF11	0.618589	7.02545	6.38717	1.26929e-08	1.46924e-07
SPN	0.569416	9.35401	6.37934	1.31212e-08	1.51657e-07
MVB12B	0.74867	4.23323	6.37871	1.31559e-08	1.51835e-07
BMF	0.65479	5.30141	6.37806	1.31923e-08	1.52031e-07
DMAP1	0.465789	4.84219	6.3732	1.34666e-08	1.54952e-07
CNOT4	0.652302	3.73449	6.37287	1.34852e-08	1.54952e-07
EXOSC4	0.601181	4.50938	6.37096	1.35947e-08	1.55981e-07
RNF149	0.41996	11.0988	6.36843	1.37413e-08	1.57433e-07
NFE2L3	0.616588	5.26775	6.36701	1.3824e-08	1.5815e-07
EDEM1	0.598797	7.86237	6.36643	1.38577e-08	1.58304e-07
SERPINB6	0.595589	8.17928	6.36014	1.42312e-08	1.62335e-07
NDUFB6	0.943638	4.25488	6.35958	1.42652e-08	1.62486e-07
SRC	0.490699	2.81393	6.35818	1.43501e-08	1.63217e-07
FITM1	0.599253	4.05354	6.35687	1.44297e-08	1.63885e-07
ANXA5	0.629043	7.15606	6.35622	1.4469e-08	1.64094e-07
PSMD13	0.644938	7.42276	6.34874	1.49343e-08	1.69126e-07
PRRG4	1.14157	6.6219	6.34757	1.50086e-08	1.69723e-07
ADAP1	0.74806	4.74105	6.34722	1.50307e-08	1.69728e-07
BTBD2	0.467411	4.46338	6.34643	1.50806e-08	1.70047e-07
OASL	1.75378	8.0441	6.34465	1.5195e-08	1.71091e-07
JUNB	0.471692	8.40691	6.34252	1.53322e-08	1.72388e-07
ENHO	0.552912	4.03929	6.3418	1.53787e-08	1.72664e-07
CD58	0.964785	3.63852	6.3401	1.54901e-08	1.73454e-07
MICAL1	0.64254	8.30325	6.34005	1.54932e-08	1.73454e-07
DCAKD	0.507026	4.85104	6.33898	1.55636e-08	1.73886e-07
CAPN1	0.483387	5.70697	6.33878	1.55762e-08	1.73886e-07
C9orf66	0.656569	4.31637	6.336	1.57603e-08	1.75692e-07
TCEAL1	0.661332	3.27497	6.33172	1.6048e-08	1.78453e-07
OTOF	1.79113	3.14681	6.33164	1.60535e-08	1.78453e-07
TDP2	0.595878	8.99808	6.33027	1.6147e-08	1.79238e-07
HSD17B11	0.491369	10.0328	6.3276	1.63298e-08	1.81012e-07
CCNF	0.603235	6.07592	6.32714	1.63618e-08	1.81111e-07
RUNDC1	0.659739	3.27256	6.32576	1.64575e-08	1.81913e-07
AQP9	0.517191	10.8361	6.32461	1.65372e-08	1.82353e-07
KAT6A	0.84485	5.32022	6.32452	1.65438e-08	1.82353e-07
ZUFSP	0.636153	4.52562	6.32325	1.66328e-08	1.83077e-07
AIM1	0.51696	9.13642	6.31689	1.70854e-08	1.87796e-07
PPP1R14A	0.671496	3.54092	6.31509	1.7216e-08	1.88966e-07
DUSP3	0.712281	2.65308	6.31411	1.72868e-08	1.89479e-07
PRELID1	0.625392	9.11826	6.3136	1.73246e-08	1.89629e-07
EEPD1	0.677404	2.87769	6.31115	1.75044e-08	1.91329e-07
THOC6	0.589516	4.68781	6.30677	1.78312e-08	1.9463e-07
FOXJ2	0.46805	3.41002	6.30625	1.78703e-08	1.94675e-07
ZNF358	0.525212	6.05996	6.30605	1.78849e-08	1.94675e-07
LINC00493	0.656049	8.3776	6.30272	1.8138e-08	1.97157e-07
HK3	0.812828	6.2166	6.29635	1.86321e-08	2.02248e-07
PRDM8	0.555031	3.92118	6.29521	1.87223e-08	2.02946e-07
FCGR3B	0.48552	11.9534	6.29311	1.8889e-08	2.0447e-07
BAP1	0.572034	3.53177	6.29015	1.9126e-08	2.06751e-07
BIRC2	0.591954	8.22128	6.28881	1.92346e-08	2.07639e-07
OLR1	0.961828	2.49328	6.287	1.93818e-08	2.08924e-07
LEP	0.618621	4.05741	6.28669	1.94069e-08	2.08924e-07
PRR13	0.383233	10.4266	6.28512	1.95364e-08	2.10029e-07
AAK1	0.790923	3.7663	6.28382	1.96431e-08	2.10888e-07
EXO5	0.714273	6.92148	6.2812	1.98617e-08	2.12944e-07
ITPK1-AS1	0.891214	7.63361	6.27343	2.05228e-08	2.19731e-07
CCZ1	0.456555	2.27977	6.2706	2.07687e-08	2.22061e-07
MX1	1.72305	9.83521	6.26745	2.10467e-08	2.24727e-07
ACOT9	0.683077	8.56585	6.26399	2.13558e-08	2.27718e-07
E2F4	0.565706	6.40088	6.26274	2.14687e-08	2.28611e-07
C19orf66	0.749613	6.7972	6.26215	2.15218e-08	2.28867e-07
STAT2	0.850113	4.29313	6.26156	2.15752e-08	2.29124e-07
LMNB1	0.664266	8.03631	6.26079	2.16454e-08	2.29559e-07
CAPN12	0.705391	5.5855	6.26009	2.17093e-08	2.29925e-07
FNTB	0.543035	4.17438	6.25704	2.19901e-08	2.32335e-07
ACTR5	0.685832	4.12193	6.25698	2.1996e-08	2.32335e-07
IVNS1ABP	0.695965	3.58433	6.25527	2.21545e-08	2.33694e-07
TROVE2	0.64289	6.19138	6.254	2.22733e-08	2.34632e-07
CASP7	0.725255	6.35025	6.25135	2.25236e-08	2.36951e-07
FAM160B1	0.468811	9.26061	6.2509	2.25658e-08	2.37077e-07
SALL2	0.531596	3.7008	6.25008	2.26442e-08	2.37582e-07
FAM160A2	0.600588	7.52513	6.24778	2.28643e-08	2.39518e-07
STX3	0.984002	4.82564	6.24752	2.28897e-08	2.39518e-07
ATP5O	0.543457	3.86288	6.24683	2.29558e-08	2.3989e-07
DHRS7	0.547996	7.82125	6.24376	2.32547e-08	2.4269e-07
DHTKD1	0.745239	6.39722	6.23963	2.36619e-08	2.46611e-07
TLR4	0.780889	7.19593	6.23762	2.38638e-08	2.48067e-07
TNFSF15	0.732861	2.88599	6.23761	2.38647e-08	2.48067e-07
UQCRQ	0.538361	6.53272	6.23333	2.42977e-08	2.52233e-07
SEC61A1	0.692012	4.39481	6.22724	2.4928e-08	2.58434e-07
ZNHIT1	0.555895	7.52195	6.22556	2.51055e-08	2.59932e-07
GRB2	0.780183	5.91093	6.22335	2.53395e-08	2.62009e-07
UTRN	0.718124	5.44222	6.21972	2.57295e-08	2.65691e-07
GNL1	0.527117	3.66162	6.21724	2.59996e-08	2.68043e-07
LGALS3BP	1.15889	6.01496	6.217	2.60255e-08	2.68043e-07
AAMP	0.474394	5.31255	6.21451	2.62992e-08	2.70506e-07
NDRG1	0.466693	9.54515	6.21305	2.64606e-08	2.7181e-07
VCL	0.533008	3.00617	6.21192	2.65876e-08	2.72757e-07
TDRD7	0.906099	7.97645	6.20887	2.69303e-08	2.75902e-07
RHBDF2	0.823614	6.67187	6.20857	2.69644e-08	2.75902e-07
PAFAH1B1	0.513578	5.41608	6.20444	2.74363e-08	2.80365e-07
BTG3	0.845314	3.23088	6.20312	2.75881e-08	2.81549e-07
ARID3B	0.568593	6.87407	6.20167	2.77577e-08	2.82912e-07
UPF1	0.830216	4.76349	6.20116	2.78164e-08	2.83143e-07
IFI35	1.20896	8.33215	6.19921	2.80456e-08	2.85106e-07
RPF1	0.58921	7.05602	6.19862	2.81151e-08	2.85443e-07
IFRD2	0.64123	5.24832	6.1932	2.87622e-08	2.91635e-07
AIDA	0.951897	4.35949	6.18919	2.92508e-08	2.96207e-07
HEATR5B	0.66583	3.64009	6.18811	2.93844e-08	2.97176e-07
AGO4	0.853046	5.4914	6.18516	2.97501e-08	3.00487e-07
TOR4A	0.562301	9.01956	6.18467	2.98113e-08	3.00719e-07
ADIPOR2	0.504987	7.79382	6.17694	3.0794e-08	3.10232e-07
PSMC1	0.524867	9.05456	6.1752	3.10199e-08	3.12025e-07
IRAK2	0.553021	6.60258	6.17496	3.10514e-08	3.12025e-07
OSM	0.553254	5.48641	6.17455	3.11048e-08	3.12162e-07
TUBA1C	0.501543	10.2907	6.17127	3.1536e-08	3.16085e-07
PGAM1	0.516585	9.58728	6.16985	3.17245e-08	3.17569e-07
B3GNT2	0.595074	7.99807	6.16686	3.2125e-08	3.21169e-07
CSNK1G1	0.744586	3.97336	6.16623	3.22092e-08	3.21601e-07
HUWE1	0.641808	4.3074	6.16469	3.24179e-08	3.23273e-07
LILRA5	0.853797	6.02005	6.16321	3.26205e-08	3.24529e-07
PARP3	0.413415	4.40472	6.16316	3.26266e-08	3.24529e-07
PSMG2	0.587956	7.72281	6.16104	3.29178e-08	3.27011e-07
RENBP	0.486981	3.86486	6.15737	3.34294e-08	3.31351e-07
SMUG1	0.639474	4.8065	6.1573	3.34391e-08	3.31351e-07
IFI6	1.06294	7.05833	6.15386	3.3924e-08	3.35374e-07
IL1RN	0.817062	4.79423	6.15382	3.39306e-08	3.35374e-07
RAB5B	0.497858	8.02411	6.15049	3.44075e-08	3.39661e-07
ZFAND3	0.727879	5.92435	6.14592	3.50719e-08	3.45784e-07
CMTM2	0.48025	10.8691	6.1448	3.52377e-08	3.46983e-07
ROCK2	0.603593	6.50158	6.14276	3.55404e-08	3.49402e-07
MIDN	0.61598	2.38785	6.14247	3.55828e-08	3.49402e-07
KLF13	0.628976	3.8484	6.14224	3.56169e-08	3.49402e-07
MCTP2	1.16064	3.8823	6.14152	3.5725e-08	3.50024e-07
FAM160B2	0.486081	3.52257	6.13878	3.61368e-08	3.53517e-07
IRF2	0.535514	9.11698	6.13855	3.61716e-08	3.53517e-07
PTTG1	1.04242	5.40091	6.13552	3.6635e-08	3.57601e-07
SEC11C	0.561843	4.4184	6.13461	3.6774e-08	3.58512e-07
IVD	0.62745	4.40633	6.13406	3.68591e-08	3.58896e-07
SEC13	0.494891	8.6722	6.13324	3.69856e-08	3.59681e-07
SP140L	0.675175	3.2235	6.13178	3.72133e-08	3.61448e-07
TES	0.529695	8.30287	6.13115	3.73107e-08	3.61569e-07
ZSCAN16	0.558663	7.75108	6.13111	3.73179e-08	3.61569e-07
PQLC1	0.758342	6.69552	6.13011	3.74736e-08	3.6263e-07
CCNL1	0.921388	2.97985	6.12878	3.76824e-08	3.64201e-07
MTMR14	0.784131	4.80407	6.12622	3.80898e-08	3.67686e-07
ZBTB17	0.599597	4.92841	6.12558	3.81907e-08	3.68207e-07
BANF1	0.486754	7.78511	6.12452	3.83612e-08	3.6931e-07
BRIX1	0.567179	6.12677	6.12428	3.83992e-08	3.6931e-07
RPS29	0.555761	3.44026	6.12337	3.85463e-08	3.70271e-07
PDS5B	0.726187	3.978	6.12305	3.85986e-08	3.7032e-07
ITPA	0.505171	6.53448	6.12219	3.87364e-08	3.71189e-07
PIM1	0.548499	9.8515	6.12067	3.8984e-08	3.72531e-07
DHRS7B	0.495971	5.66694	6.1206	3.89958e-08	3.72531e-07
SLC8B1	0.684716	4.044	6.12046	3.90189e-08	3.72531e-07
PLSCR1	1.17053	9.16597	6.11828	3.93762e-08	3.75486e-07
CHERP	0.553867	4.04764	6.11593	3.9765e-08	3.78733e-07
FAM46A	0.687988	8.10304	6.11549	3.98386e-08	3.78974e-07
TFDP2	1.20679	5.10347	6.11427	4.00432e-08	3.80459e-07
SORBS3	0.577122	4.4821	6.11229	4.03765e-08	3.83162e-07
B2M	0.512805	8.50589	6.11131	4.05412e-08	3.83968e-07
UBC	0.42627	11.0331	6.11121	4.05593e-08	3.83968e-07
SEPHS2	0.350153	10.3282	6.1095	4.08501e-08	3.85901e-07
PTPN11	0.848721	3.79183	6.10943	4.08618e-08	3.85901e-07
ZNF407	0.499173	2.38021	6.1084	4.10389e-08	3.87107e-07
NFAT5	0.858181	3.30498	6.10793	4.11182e-08	3.8739e-07
MYL6	0.588228	8.06492	6.10752	4.11888e-08	3.87573e-07
PHYKPL	0.554656	7.03518	6.10725	4.12365e-08	3.87573e-07
S100A9	0.585543	10.6506	6.10515	4.1599e-08	3.90336e-07
ICAM1	0.688999	5.96016	6.10498	4.16298e-08	3.90336e-07
MCL1	0.930265	4.95488	6.10345	4.18959e-08	3.92361e-07
MFN2	0.698485	7.77967	6.10013	4.2482e-08	3.97377e-07
EIF5	0.66414	8.02845	6.0967	4.30964e-08	4.02643e-07
ACIN1	0.519881	6.22304	6.0958	4.32581e-08	4.03673e-07
SLC25A19	0.428391	6.33118	6.09276	4.38123e-08	4.0836e-07
EFTUD2	0.517734	2.73522	6.09166	4.4013e-08	4.09744e-07
ALKBH7	0.676533	3.24089	6.08838	4.46205e-08	4.14427e-07
ICA1	0.82579	3.97843	6.08838	4.46217e-08	4.14427e-07
GTF2F1	0.507662	6.60336	6.08689	4.48995e-08	4.16514e-07
FOXJ3	0.488837	3.0895	6.08656	4.49614e-08	4.16596e-07
HLX	0.692799	6.92499	6.08604	4.5059e-08	4.16685e-07
RAD9A	0.596456	6.03291	6.08567	4.51285e-08	4.16685e-07
IFI16	0.726451	9.71349	6.08567	4.51303e-08	4.16685e-07
SEP15	0.445669	9.1405	6.0847	4.53123e-08	4.17875e-07
PPCS	0.457968	8.29584	6.07923	4.63607e-08	4.27041e-07
ZEB2	0.927616	3.9094	6.07883	4.64375e-08	4.27247e-07
CYCS	0.75814	4.07624	6.07802	4.65948e-08	4.28192e-07
ANAPC10	0.914211	4.02909	6.07681	4.68309e-08	4.29858e-07
PPP1R18	0.527351	8.13916	6.07537	4.71131e-08	4.31943e-07
BAK1	0.67401	6.43804	6.07266	4.76493e-08	4.3635e-07
PIK3CB	0.586256	3.25438	6.0695	4.82833e-08	4.41641e-07
SND1	0.454439	6.79535	6.0678	4.86276e-08	4.43971e-07
INPPL1	0.490194	5.81476	6.06768	4.86512e-08	4.43971e-07
TRAPPC5	0.748458	7.37137	6.0656	4.90764e-08	4.47012e-07
SMARCD3	0.77059	7.57489	6.06549	4.90984e-08	4.47012e-07
CELF1	0.650057	8.14083	6.06502	4.9195e-08	4.47372e-07
EPM2A	0.683089	4.17402	6.06202	4.98141e-08	4.52478e-07
BRCA1	0.560559	3.35605	6.06118	4.99897e-08	4.53116e-07
CEP135	0.832138	4.66022	6.06113	4.99998e-08	4.53116e-07
MAFB	0.685415	5.81235	6.05542	5.12059e-08	4.63511e-07
MOV10	1.03013	6.70423	6.05471	5.1357e-08	4.64309e-07
F2R	0.509449	3.86072	6.05445	5.14124e-08	4.64309e-07
EFNA4	0.611065	4.60306	6.0534	5.16392e-08	4.65822e-07
ING3	0.62881	5.17905	6.05278	5.17714e-08	4.66477e-07
BCAP31	0.505418	8.31109	6.05174	5.19975e-08	4.67978e-07
DYRK1A	0.689224	2.96641	6.04806	5.28018e-08	4.74672e-07
ERMAP	0.897426	6.80832	6.04705	5.30244e-08	4.76127e-07
TM7SF3	0.716154	5.70083	6.04571	5.33217e-08	4.7825e-07
COQ10B	0.414019	8.18384	6.04319	5.38842e-08	4.82743e-07
FAM193A	0.544541	6.49525	6.03767	5.51396e-08	4.93144e-07
TERF1	0.517111	5.46277	6.03754	5.51708e-08	4.93144e-07
GIT1	0.473439	8.05725	6.03198	5.64621e-08	5.04112e-07
STARD10	0.774736	3.4597	6.03056	5.67978e-08	5.06533e-07
CKS2	0.791414	6.50785	6.03026	5.68702e-08	5.06603e-07
GM2A	0.743069	5.27782	6.02572	5.79556e-08	5.15687e-07
MXD1	1.00539	6.45891	6.0252	5.8082e-08	5.16226e-07
CSF2RB	0.463276	10.1339	6.02438	5.82792e-08	5.17175e-07
CAMK2N1	0.828004	2.75147	6.02421	5.83206e-08	5.17175e-07
TRIB1	0.64023	3.00593	6.01943	5.94948e-08	5.26826e-07
RTFDC1	0.551827	8.59486	6.01923	5.95432e-08	5.26826e-07
PLXDC2	0.84613	5.51229	6.01765	5.99357e-08	5.29702e-07
ERGIC3	0.663188	3.07804	6.01135	6.15296e-08	5.43177e-07
DCP1A	0.547112	7.32626	6.00811	6.23658e-08	5.4994e-07
FBXW7	0.716712	5.04866	6.00738	6.2556e-08	5.50998e-07
WDR19	0.605963	5.02139	6.00644	6.28016e-08	5.52542e-07
SLC25A42	0.577881	3.55918	6.00396	6.34523e-08	5.57047e-07
GBP1	1.36554	7.81088	6.00395	6.34557e-08	5.57047e-07
SCARB2	0.904065	5.03315	5.99758	6.51595e-08	5.71365e-07
ADPRH	0.514247	5.57055	5.99685	6.53571e-08	5.7241e-07
C5AR1	0.473831	10.7265	5.9966	6.54245e-08	5.7241e-07
TK2	0.610199	7.64965	5.99326	6.63393e-08	5.79767e-07
KLF6	0.687681	8.3945	5.99075	6.70379e-08	5.85221e-07
ZDHHC19	0.986562	4.57122	5.98481	6.87133e-08	5.9918e-07
NCK2	0.544014	7.6254	5.9834	6.91184e-08	6.01667e-07
COMTD1	0.481223	5.43474	5.98328	6.91519e-08	6.01667e-07
ANKRD13D	0.858124	5.35426	5.9824	6.94051e-08	6.03202e-07
LINC01089	0.560312	3.97578	5.98111	6.97781e-08	6.05773e-07
POLB	0.610931	2.17901	5.97922	7.03295e-08	6.09885e-07
TPCN2	0.798724	3.65901	5.97784	7.07347e-08	6.12021e-07
NR1H2	0.732407	3.36123	5.9778	7.07455e-08	6.12021e-07
TMUB2	0.54648	8.81909	5.97758	7.08098e-08	6.12021e-07
FASN	0.539298	4.14326	5.97301	7.21673e-08	6.23068e-07
TNFRSF4	0.726433	5.32352	5.97037	7.2962e-08	6.29237e-07
STK40	0.636671	8.20474	5.96881	7.34391e-08	6.32657e-07
ANKLE2	0.813952	4.54925	5.96831	7.35918e-08	6.33277e-07
KIAA0040	0.652411	9.25751	5.96638	7.41819e-08	6.37656e-07
AVPI1	0.533516	3.43154	5.96346	7.50873e-08	6.44732e-07
WDR46	0.509248	5.56597	5.96246	7.54008e-08	6.46717e-07
SMNDC1	0.457299	8.78585	5.96152	7.5697e-08	6.48548e-07
ZKSCAN4	0.550956	5.49273	5.96098	7.58663e-08	6.48748e-07
FBXO5	0.68181	3.55597	5.96092	7.58857e-08	6.48748e-07
ZDHHC8	0.403872	4.55486	5.95999	7.61781e-08	6.50539e-07
TARDBP	0.580313	5.9536	5.95926	7.64091e-08	6.51803e-07
PAPD5	0.701049	6.70886	5.95879	7.65576e-08	6.5236e-07
BSDC1	0.581076	3.6969	5.95189	7.87847e-08	6.7061e-07
ARFGAP2	0.58082	4.4428	5.94765	8.01827e-08	6.8177e-07
JTB	0.445558	9.28502	5.94684	8.04505e-08	6.83307e-07
ZNF473	0.51648	2.59076	5.94654	8.05528e-08	6.83436e-07
RAB35	0.542042	2.98409	5.94187	8.2127e-08	6.96039e-07
KHDRBS1	0.692788	5.66744	5.94041	8.26259e-08	6.99512e-07
CHCHD5	0.645851	5.12819	5.93839	8.3323e-08	7.04654e-07
TLE4	0.677349	4.64632	5.93713	8.37605e-08	7.07591e-07
UNC13D	0.541844	6.92169	5.93324	8.51216e-08	7.18317e-07
NDFIP2	0.693231	2.53943	5.93259	8.53517e-08	7.19485e-07
SLC27A3	0.677337	6.28988	5.932	8.55608e-08	7.20473e-07
RBM47	0.770368	5.89282	5.93153	8.57255e-08	7.21086e-07
PGS1	0.724124	7.27236	5.92837	8.68574e-08	7.29825e-07
REPIN1	0.517057	5.23443	5.92787	8.70385e-08	7.30565e-07
BLK	0.683529	4.05987	5.92504	8.80645e-08	7.38387e-07
FAM65A	0.538649	6.22415	5.9238	8.85183e-08	7.414e-07
HNRNPLL	0.55205	5.95206	5.91797	9.0681e-08	7.58704e-07
C1GALT1C1	0.431738	7.04487	5.91302	9.25604e-08	7.73604e-07
RERE	0.712908	2.95716	5.90791	9.45408e-08	7.88552e-07
PPP2R1A	0.541556	6.49269	5.90789	9.45499e-08	7.88552e-07
SEC24C	0.482986	7.3977	5.90572	9.54033e-08	7.94825e-07
CARD16	0.641353	8.80342	5.9027	9.66041e-08	8.03976e-07
DPCD	0.903675	4.64109	5.90215	9.68222e-08	8.04937e-07
SP2	0.455391	2.72321	5.89654	9.90984e-08	8.22989e-07
PSEN2	0.461586	5.13638	5.8931	1.00517e-07	8.33888e-07
RCOR3	0.965774	4.97511	5.89164	1.01128e-07	8.3807e-07
OXTR	0.547706	3.65953	5.8909	1.01438e-07	8.39749e-07
LDLR	0.702453	3.42577	5.88766	1.02808e-07	8.50194e-07
SLC22A18	0.717842	5.77638	5.88537	1.03786e-07	8.57381e-07
MAP4K5	1.01592	5.52059	5.8838	1.04462e-07	8.62059e-07
ARFGAP1	0.524877	5.22424	5.88193	1.05272e-07	8.67828e-07
GLRX	0.431246	10.1728	5.88102	1.05668e-07	8.69557e-07
ARL6IP1	0.519012	8.74068	5.88094	1.05703e-07	8.69557e-07
ATP6V0B	0.467481	9.82119	5.87961	1.06285e-07	8.73432e-07
SIAH1	0.558147	2.25739	5.87497	1.08346e-07	8.89434e-07
C14orf93	0.576241	5.5221	5.87272	1.09355e-07	8.96783e-07
ZSWIM6	0.53196	8.54813	5.87209	1.09644e-07	8.98207e-07
TXNRD1	0.421711	8.95226	5.87084	1.10211e-07	9.01915e-07
DR1	0.736741	6.02521	5.86954	1.10805e-07	9.05831e-07
XRN1	0.749332	3.04218	5.8641	1.13321e-07	9.25436e-07
RNH1	0.54331	7.19754	5.86348	1.13612e-07	9.26845e-07
TOR1A	0.650908	6.96388	5.86169	1.14457e-07	9.32774e-07
HMGN2	0.348791	11.4719	5.85991	1.15301e-07	9.38677e-07
R3HCC1	0.597063	4.74665	5.85752	1.16447e-07	9.47023e-07
TUBA1B	0.517412	2.01605	5.8562	1.1708e-07	9.51187e-07
AURKAIP1	0.619409	8.64576	5.85543	1.17456e-07	9.53249e-07
IFNAR2	0.637201	8.63483	5.85486	1.17733e-07	9.54512e-07
HLA-C	0.49093	11.224	5.85222	1.19023e-07	9.63458e-07
PML	1.07651	7.19533	5.8521	1.19082e-07	9.63458e-07
MOB3C	0.598438	6.74857	5.85151	1.19372e-07	9.64163e-07
TRIM38	0.702133	7.79188	5.85142	1.19415e-07	9.64163e-07
PHF11	1.07341	4.71575	5.85018	1.20026e-07	9.68103e-07
ARID3A	0.561146	4.89405	5.84688	1.21675e-07	9.80219e-07
KDM6B	0.703964	7.38288	5.84667	1.21778e-07	9.80219e-07
SP100	0.932031	5.51315	5.8436	1.23333e-07	9.91717e-07
DAD1	0.427777	8.26797	5.84294	1.23668e-07	9.93391e-07
MAN1B1	0.414564	6.12331	5.84132	1.245e-07	9.99058e-07
NBN	0.660175	7.9398	5.8404	1.24973e-07	1.00183e-06
PAN3	0.395208	9.92173	5.83809	1.26167e-07	1.01029e-06
FCER1G	0.406148	10.2288	5.83786	1.26286e-07	1.01029e-06
ACTN1	0.748543	7.35501	5.83742	1.26519e-07	1.01112e-06
PANX1	0.719864	4.91208	5.83656	1.26967e-07	1.01367e-06
KIDINS220	0.539809	3.53298	5.83625	1.27131e-07	1.01395e-06
HSD17B12	0.703202	2.5395	5.83594	1.27293e-07	1.01421e-06
TDRD9	1.03783	5.8157	5.8325	1.29109e-07	1.02763e-06
HELZ2	1.03667	5.92292	5.82855	1.31233e-07	1.04348e-06
OAS2	1.4732	8.59932	5.82625	1.3248e-07	1.05233e-06
SDCCAG3	0.818992	4.16652	5.82469	1.33336e-07	1.05792e-06
MCM4	0.729169	6.40782	5.82448	1.33453e-07	1.05792e-06
PDXK	0.823771	5.4294	5.82222	1.34702e-07	1.06674e-06
YWHAZ	0.524285	6.7357	5.82195	1.34853e-07	1.06686e-06
ARPP19	0.754241	5.20146	5.82051	1.35651e-07	1.07209e-06
NARF	1.11352	6.76359	5.81721	1.37512e-07	1.0857e-06
SCAMP2	0.458933	8.63688	5.81692	1.37676e-07	1.08591e-06
C18orf25	0.762566	3.50139	5.81618	1.38097e-07	1.08814e-06
CMC2	0.615066	8.0806	5.81531	1.38592e-07	1.09094e-06
PPP1R11	0.49783	7.57274	5.81273	1.40073e-07	1.1015e-06
TTYH3	0.588962	5.61608	5.81039	1.4143e-07	1.11105e-06
ARL1	0.649063	6.34279	5.80839	1.426e-07	1.11912e-06
POMP	0.460319	4.71536	5.80664	1.4363e-07	1.12564e-06
MICALCL	0.615964	3.50925	5.80649	1.43717e-07	1.12564e-06
RNF5	0.445026	2.55908	5.80405	1.45172e-07	1.1359e-06
IMP4	0.565201	6.18941	5.79975	1.47763e-07	1.15502e-06
PSME1	0.391539	10.7832	5.79941	1.47968e-07	1.15548e-06
RAB1B	0.65038	6.98509	5.79824	1.48682e-07	1.15923e-06
AP5S1	0.544499	4.61734	5.79814	1.48744e-07	1.15923e-06
IFIT5	1.15207	9.48952	5.7975	1.49139e-07	1.16097e-06
LPAR2	0.841554	6.43761	5.7973	1.49263e-07	1.16097e-06
PSMB3	0.495026	9.15252	5.79503	1.50663e-07	1.16981e-06
CBX6	0.565971	6.2787	5.79497	1.50699e-07	1.16981e-06
DDB1	0.602587	5.99869	5.79272	1.521e-07	1.17953e-06
KLHL21	0.540483	8.44461	5.78802	1.55071e-07	1.20039e-06
SPG11	0.617431	5.8112	5.78798	1.55097e-07	1.20039e-06
EVI2B	0.514358	9.88249	5.7867	1.55913e-07	1.20552e-06
CEBPB	0.477006	10.6783	5.78459	1.57274e-07	1.21446e-06
MPPE1	0.579682	9.19696	5.78443	1.57378e-07	1.21446e-06
C3orf58	0.611572	3.82928	5.78318	1.58185e-07	1.21949e-06
NCKAP1L	0.508519	8.06915	5.78267	1.58518e-07	1.22085e-06
SYF2	0.535646	3.19867	5.78069	1.59814e-07	1.22963e-06
ADPRHL2	0.512523	8.82479	5.77984	1.60377e-07	1.23275e-06
RAB40B	0.583579	3.26525	5.7789	1.61e-07	1.23632e-06
UBE2K	0.560787	7.88108	5.77539	1.63334e-07	1.25303e-06
IFIH1	1.26407	8.09824	5.77066	1.66543e-07	1.27639e-06
TPP1	0.608481	6.24958	5.76938	1.67421e-07	1.28187e-06
ZFPM1	0.598664	5.09915	5.76825	1.68202e-07	1.2866e-06
ZSWIM3	0.562007	4.40122	5.76509	1.70401e-07	1.30215e-06
VIMP	0.556361	6.94756	5.76414	1.71067e-07	1.30597e-06
ACAA1	0.494529	7.49597	5.76365	1.71408e-07	1.3073e-06
SH3BGRL3	0.529628	10.4226	5.76304	1.71843e-07	1.30934e-06
MRPL20	0.548263	5.94777	5.76275	1.72046e-07	1.30962e-06
SMG5	0.4792	6.70788	5.76191	1.7264e-07	1.31287e-06
OTULIN	0.505907	3.72247	5.75954	1.74328e-07	1.32442e-06
YPEL5	0.357257	9.64729	5.75881	1.74851e-07	1.32711e-06
CMPK2	1.85189	8.69021	5.75701	1.76146e-07	1.33564e-06
BTN2A1	0.571989	8.74017	5.75623	1.76713e-07	1.3381e-06
GBP2	0.8014	8.34605	5.7561	1.7681e-07	1.3381e-06
UBE2E1	0.47485	4.43815	5.75546	1.77273e-07	1.34031e-06
DOCK7	0.497545	2.33073	5.75201	1.79805e-07	1.35814e-06
NUP62	0.627909	2.14563	5.74612	1.84198e-07	1.38999e-06
BEX1	1.11691	3.10167	5.74493	1.85104e-07	1.39446e-06
ZSCAN21	0.717757	4.68568	5.74487	1.85146e-07	1.39446e-06
ZFYVE21	0.48544	6.1144	5.74324	1.86388e-07	1.40247e-06
PRDM1	0.663773	4.50979	5.74287	1.86677e-07	1.4033e-06
CTSA	0.535001	9.22569	5.74176	1.87526e-07	1.40833e-06
NT5C2	0.503173	8.29023	5.74119	1.87964e-07	1.41027e-06
PNRC2	0.636912	4.77425	5.73377	1.93778e-07	1.4525e-06
P4HA1	0.777865	6.03655	5.733	1.94385e-07	1.45566e-06
CCDC88C	0.666134	4.27723	5.7326	1.94707e-07	1.45668e-06
GZMM	0.52501	5.50651	5.73191	1.95261e-07	1.45944e-06
GP9	0.544109	5.37609	5.72955	1.97159e-07	1.47222e-06
LGALSL	0.792141	5.61385	5.72822	1.98234e-07	1.47884e-06
PNP	0.740391	7.37546	5.7271	1.99148e-07	1.48425e-06
TBC1D2	0.510524	5.80551	5.72533	2.00596e-07	1.49362e-06
NEK8	0.698092	4.40357	5.72142	2.03839e-07	1.51551e-06
CCDC85B	0.442031	2.61119	5.72132	2.03922e-07	1.51551e-06
ANAPC11	0.436759	2.63391	5.71911	2.05774e-07	1.52782e-06
MTHFD2	0.619069	6.87382	5.71859	2.06215e-07	1.52966e-06
AKT1	0.488233	8.07386	5.71234	2.11564e-07	1.56785e-06
GCA	0.49552	9.48953	5.71166	2.12149e-07	1.5707e-06
RPLP2	0.651397	2.39864	5.70976	2.13805e-07	1.58147e-06
XYLT2	0.493995	6.80567	5.70633	2.16834e-07	1.60236e-06
HYAL2	0.639575	3.95122	5.70446	2.18502e-07	1.61298e-06
CIRBP	0.525835	9.15766	5.70405	2.18869e-07	1.61298e-06
ABCB6	0.656496	4.90666	5.70403	2.18887e-07	1.61298e-06
ZNF350	0.498915	3.79024	5.70326	2.19574e-07	1.61652e-06
NRBF2	0.656289	7.36937	5.70151	2.21152e-07	1.62661e-06
PGLS	0.641379	7.74292	5.69361	2.28418e-07	1.67709e-06
IRF7	1.26456	7.98045	5.69358	2.28442e-07	1.67709e-06
DHX58	0.883904	5.97227	5.69101	2.30863e-07	1.6925e-06
NAA35	0.72591	5.03666	5.69089	2.30972e-07	1.6925e-06
RALGPS1	0.526063	2.77334	5.68973	2.32074e-07	1.69788e-06
PRPF6	0.523818	7.53427	5.68961	2.32184e-07	1.69788e-06
MUM1	0.61531	7.34145	5.68943	2.32355e-07	1.69788e-06
MT2A	1.09148	8.93696	5.68802	2.33698e-07	1.70611e-06
ZNF823	0.617527	3.27721	5.68775	2.33957e-07	1.70639e-06
CHST15	0.512691	9.74958	5.68749	2.34205e-07	1.70639e-06
RIPK3	0.492408	6.91373	5.68723	2.34454e-07	1.70639e-06
SHISA5	0.461882	11.554	5.68707	2.34607e-07	1.70639e-06
IFNGR1	0.555508	8.18835	5.68462	2.36973e-07	1.722e-06
SLC25A44	0.447405	9.98933	5.68413	2.37444e-07	1.72383e-06
GNG5	0.497693	9.06747	5.68056	2.40941e-07	1.7476e-06
TRIM21	0.547257	9.36634	5.6798	2.41689e-07	1.75141e-06
N4BP1	0.590327	7.50727	5.6794	2.4208e-07	1.75262e-06
ITGAL	0.531119	8.22576	5.67706	2.44409e-07	1.76786e-06
MANBA	0.445307	9.4174	5.67655	2.44922e-07	1.76993e-06
LGALS9	0.76502	7.84589	5.67458	2.46898e-07	1.78257e-06
AHCY	0.451336	5.92125	5.66631	2.55387e-07	1.84217e-06
REXO2	0.582197	5.46246	5.6657	2.56015e-07	1.845e-06
TSPAN4	0.584509	2.80186	5.6618	2.60133e-07	1.87296e-06
DDX58	1.17341	7.47123	5.661	2.60976e-07	1.87594e-06
NARS	0.565516	8.43695	5.66096	2.61025e-07	1.87594e-06
FBXL3	0.576812	6.14757	5.66021	2.61819e-07	1.87992e-06
TRIM22	0.739612	9.47637	5.65915	2.62964e-07	1.88642e-06
NINJ1	0.711104	8.17085	5.65827	2.63908e-07	1.89146e-06
BAD	0.62642	4.57392	5.65637	2.6596e-07	1.90443e-06
PHF1	0.577224	6.18765	5.65521	2.67223e-07	1.91173e-06
PRKAG1	0.408677	7.22996	5.65396	2.68584e-07	1.91972e-06
RBMS1	0.638382	7.62043	5.65267	2.70008e-07	1.92706e-06
XPO7	0.915164	5.94699	5.65258	2.70103e-07	1.92706e-06
ZNF341	0.626883	4.51536	5.65215	2.70575e-07	1.92868e-06
RANGAP1	0.719667	4.15272	5.65096	2.71896e-07	1.93633e-06
CPQ	0.59374	6.27125	5.64926	2.73788e-07	1.94804e-06
RPLP1	0.416911	3.71195	5.6478	2.7542e-07	1.95788e-06
CAMP	1.29116	7.55798	5.64751	2.75756e-07	1.95849e-06
PPP2CA	0.556132	3.58127	5.64075	2.83454e-07	2.01134e-06
NAIP	0.751629	9.76411	5.63713	2.87675e-07	2.03946e-06
PIK3CD	0.632471	4.00608	5.63651	2.88405e-07	2.04278e-06
SRPRB	0.647181	5.11519	5.63527	2.89862e-07	2.05125e-06
STAT1	0.911864	6.88594	5.63474	2.90492e-07	2.05386e-06
VPS18	0.524866	5.97177	5.63292	2.92658e-07	2.06731e-06
CCDC106	0.562835	4.12365	5.63254	2.93111e-07	2.06864e-06
NLRP3	0.605611	3.81104	5.63067	2.9535e-07	2.08258e-06
GALM	1.0453	6.11996	5.6296	2.96636e-07	2.08976e-06
PARP4	0.459745	8.66318	5.62897	2.974e-07	2.09327e-06
MON1B	0.561878	5.61104	5.62678	3.00063e-07	2.11012e-06
OAS1	1.71397	8.18605	5.6257	3.01389e-07	2.11755e-06
KRTCAP2	0.570218	3.55401	5.62412	3.03338e-07	2.12934e-06
ZNF696	0.395438	5.82781	5.62073	3.0755e-07	2.15698e-06
ABR	0.489486	8.11709	5.61933	3.09306e-07	2.16735e-06
GPAA1	0.439261	6.53618	5.61622	3.13257e-07	2.19308e-06
RSRC2	0.458015	6.17793	5.61522	3.14533e-07	2.2e-06
PTAR1	0.65231	6.37003	5.61501	3.14806e-07	2.2e-06
S1PR3	0.967668	3.58586	5.61428	3.15732e-07	2.2045e-06
HPCAL1	0.559899	5.76586	5.60975	3.21618e-07	2.24361e-06
PES1	0.47808	2.16183	5.609	3.22602e-07	2.24847e-06
FIZ1	0.749664	3.62754	5.60873	3.22955e-07	2.24894e-06
SNAPIN	0.589767	6.20455	5.60392	3.2934e-07	2.29137e-06
MSRB3	0.73986	5.2966	5.60272	3.30939e-07	2.30045e-06
WRAP73	0.521629	4.86721	5.59644	3.39502e-07	2.35751e-06
FAM117A	0.807035	9.07592	5.59627	3.39748e-07	2.35751e-06
CCDC69	0.459469	8.48602	5.59413	3.42712e-07	2.37598e-06
VPS26A	0.441505	2.31349	5.58966	3.48989e-07	2.41735e-06
PCSK1N	0.772742	5.26116	5.58938	3.49396e-07	2.41804e-06
LAMP3	1.65051	5.95306	5.58905	3.4986e-07	2.41912e-06
KCNK6	0.558889	5.97547	5.58773	3.51746e-07	2.43002e-06
POC1B	0.566015	5.70622	5.58712	3.52623e-07	2.43393e-06
SERPINE2	0.69716	4.25852	5.58607	3.54119e-07	2.44211e-06
HN1	0.631955	7.55207	5.58484	3.55891e-07	2.45188e-06
EMC9	0.497176	6.13161	5.58466	3.5616e-07	2.45188e-06
WRAP53	0.470654	5.77963	5.58001	3.62957e-07	2.49648e-06
SUSD1	0.667707	6.66127	5.57936	3.63906e-07	2.50082e-06
ITM2B	0.458162	9.68978	5.57777	3.66261e-07	2.5148e-06
CAB39L	0.596552	3.42004	5.57708	3.67296e-07	2.5197e-06
SRA1	0.629461	7.93784	5.5757	3.69366e-07	2.53169e-06
ELANE	1.35758	3.55159	5.57518	3.70134e-07	2.53474e-06
METTL4	0.635812	4.93606	5.57326	3.73043e-07	2.55115e-06
MORC3	0.496819	7.26348	5.57317	3.73181e-07	2.55115e-06
GCNT1	0.653096	4.44821	5.5716	3.75566e-07	2.56522e-06
WIPI1	0.620354	8.2074	5.56978	3.78349e-07	2.58199e-06
GOLGA3	0.494598	3.77304	5.56954	3.7872e-07	2.58227e-06
TCN1	1.31427	6.21408	5.56917	3.79275e-07	2.58381e-06
RNF121	0.523688	5.3181	5.56796	3.81151e-07	2.59434e-06
CKS1B	0.762672	4.90353	5.56622	3.83858e-07	2.6105e-06
RNF122	0.428259	4.45886	5.56532	3.85256e-07	2.61774e-06
LY6E	1.75685	7.47931	5.56473	3.86177e-07	2.62173e-06
ANAPC13	0.487494	8.10688	5.56127	3.91636e-07	2.65649e-06
KAT5	0.655778	5.31659	5.55894	3.95359e-07	2.67942e-06
PARP10	0.675414	7.15986	5.55742	3.97803e-07	2.69146e-06
C20orf27	0.63266	6.01492	5.55741	3.9782e-07	2.69146e-06
VPS13C	0.623995	3.4965	5.55559	4.00763e-07	2.70903e-06
FGD2	0.775198	5.53087	5.55413	4.03154e-07	2.72285e-06
C2orf47	0.509036	6.67242	5.55343	4.04298e-07	2.72823e-06
IL2RG	0.425225	9.78761	5.54895	4.11709e-07	2.77585e-06
C10orf11	0.657843	5.13517	5.54711	4.14788e-07	2.79421e-06
AKIRIN2	0.6876	5.73771	5.54665	4.15558e-07	2.797e-06
S100A4	0.310457	11.4556	5.54632	4.16122e-07	2.7984e-06
BBS7	0.480433	2.2597	5.54541	4.17646e-07	2.80624e-06
ANP32B	0.53158	10.2953	5.54323	4.21357e-07	2.82875e-06
CNNM3	0.412546	4.97938	5.54219	4.23143e-07	2.83831e-06
LAMTOR2	0.541771	7.1605	5.54109	4.25036e-07	2.84858e-06
CLEC7A	0.925341	3.46249	5.53873	4.29105e-07	2.87339e-06
COX6B1	0.405137	10.7912	5.53818	4.30072e-07	2.87741e-06
TRAPPC3	0.445205	7.27208	5.5356	4.34588e-07	2.90515e-06
PXMP2	0.456534	4.72714	5.53275	4.39637e-07	2.9364e-06
ALDH3B1	0.621328	7.40408	5.52969	4.45122e-07	2.97051e-06
DHX37	0.566146	5.04762	5.52557	4.52599e-07	3.01784e-06
ZNF513	0.449238	3.16185	5.52467	4.54242e-07	3.02622e-06
ALDH16A1	0.495432	4.65628	5.52219	4.58835e-07	3.05423e-06
TNFAIP6	1.0921	7.1921	5.52101	4.61033e-07	3.06626e-06
GRN	0.754191	7.48156	5.51872	4.65321e-07	3.09216e-06
IQCC	0.472608	3.40434	5.51836	4.65995e-07	3.09402e-06
UBA52	0.268751	12.4848	5.5176	4.6743e-07	3.10092e-06
TTF1	0.592279	6.24182	5.51674	4.69062e-07	3.10912e-06
SOD2	0.349515	11.7556	5.51508	4.7222e-07	3.12431e-06
CSNK2B	0.438844	9.46555	5.51492	4.72534e-07	3.12431e-06
FUT7	0.616792	4.10668	5.51465	4.73034e-07	3.12431e-06
PTPN6	0.467944	10.836	5.51462	4.73092e-07	3.12431e-06
CD70	0.385378	4.492	5.51449	4.73344e-07	3.12431e-06
CCDC28B	0.506286	5.08334	5.51273	4.76723e-07	3.14397e-06
TBK1	0.43708	7.63391	5.51016	4.81713e-07	3.17421e-06
NDUFC1	0.575494	3.504	5.50885	4.84271e-07	3.18839e-06
PARP14	1.4514	7.26827	5.50819	4.85566e-07	3.19423e-06
LENG1	0.514316	4.96627	5.50771	4.86512e-07	3.19778e-06
FOS	0.600044	6.6466	5.50721	4.87494e-07	3.20155e-06
NGLY1	0.635077	5.7243	5.50497	4.91925e-07	3.22795e-06
IQSEC1	0.699888	8.81929	5.50436	4.93131e-07	3.23316e-06
ATF6B	0.723926	3.91336	5.50076	5.00359e-07	3.27781e-06
TMEM258	0.507492	7.73156	5.4992	5.03526e-07	3.29581e-06
PEPD	0.588737	5.59634	5.4986	5.04751e-07	3.30107e-06
RAB33A	0.586174	4.97823	5.49535	5.11413e-07	3.34185e-06
MSH3	0.408747	2.61	5.49513	5.11884e-07	3.34215e-06
CAPN7	0.545103	5.01884	5.49199	5.18412e-07	3.38196e-06
CACNA2D4	0.591508	4.80781	5.49053	5.21486e-07	3.39919e-06
PAQR4	0.551699	4.14598	5.48822	5.26361e-07	3.4281e-06
RAB11FIP1	0.48604	9.60704	5.48802	5.26795e-07	3.4281e-06
MTHFR	0.475774	4.06186	5.48712	5.28709e-07	3.4377e-06
G6PD	0.826477	5.9757	5.48675	5.29502e-07	3.43853e-06
LTN1	0.609204	4.19629	5.48665	5.29713e-07	3.43853e-06
KPNA3	0.741123	5.52388	5.48394	5.35532e-07	3.47344e-06
VPS39	0.449349	6.48774	5.48261	5.38426e-07	3.48932e-06
CTSZ	0.546867	5.73512	5.48223	5.39255e-07	3.49181e-06
PDE4B	0.55106	7.9987	5.48098	5.41982e-07	3.50658e-06
HIST1H2BH	0.732265	5.76391	5.47897	5.46388e-07	3.53217e-06
MGST3	0.494274	6.1888	5.47826	5.47948e-07	3.53934e-06
AZI2	0.600444	6.71713	5.47514	5.54883e-07	3.58119e-06
UNC119	0.656579	5.88514	5.47327	5.59101e-07	3.60544e-06
CALCOCO2	0.587583	5.33625	5.47072	5.64881e-07	3.63973e-06
CDK5RAP2	0.638149	6.01369	5.46887	5.6911e-07	3.66397e-06
EBLN2	0.517646	6.44354	5.46536	5.77223e-07	3.71251e-06
TMEM216	0.484306	7.06332	5.4652	5.77596e-07	3.71251e-06
HS1BP3	0.521816	5.29566	5.46336	5.81875e-07	3.73695e-06
FAM200A	0.437205	2.15602	5.46166	5.8589e-07	3.75966e-06
DENND3	0.823557	5.89097	5.46083	5.87846e-07	3.76689e-06
HIST1H2AC	0.345581	11.4605	5.46068	5.88207e-07	3.76689e-06
SERPING1	1.58982	6.77245	5.46057	5.88457e-07	3.76689e-06
MAPK6	0.544859	6.6385	5.45957	5.9085e-07	3.77913e-06
C9orf16	0.609748	3.56353	5.45884	5.92581e-07	3.78711e-06
STK24	0.49507	4.67003	5.45755	5.95663e-07	3.80371e-06
MYPOP	0.480087	3.31478	5.45488	6.02111e-07	3.84176e-06
ISG15	1.87806	9.30869	5.45449	6.03063e-07	3.84471e-06
ITPR3	0.543609	5.04226	5.45321	6.06169e-07	3.86137e-06
HDAC1	0.485178	8.83055	5.44737	6.20593e-07	3.95005e-06
HIST1H2BC	0.870037	6.93537	5.44667	6.22363e-07	3.95811e-06
BST1	0.642449	8.78719	5.44594	6.2419e-07	3.96651e-06
DDX60L	0.963171	6.19818	5.44534	6.257e-07	3.97289e-06
MRPL34	0.502135	4.73576	5.44407	6.2889e-07	3.98992e-06
TMEM131	0.658442	3.81557	5.44276	6.32213e-07	4.00776e-06
TCF25	0.717042	3.00717	5.44175	6.34792e-07	4.02086e-06
ACTB	0.333458	12.5266	5.44005	6.39145e-07	4.04517e-06
SSH2	0.811591	4.86294	5.43959	6.40333e-07	4.04942e-06
APOBEC3F	0.62292	5.38089	5.43913	6.41521e-07	4.05367e-06
NKIRAS2	0.464352	5.57345	5.43881	6.4235e-07	4.05564e-06
ZFP36	0.404444	8.70489	5.43792	6.44667e-07	4.067e-06
ZNF148	0.712366	4.8543	5.43699	6.47085e-07	4.07897e-06
EIF1	0.58559	5.236	5.43668	6.47895e-07	4.0808e-06
CRCP	0.533861	5.67586	5.4364	6.48625e-07	4.08212e-06
VPS13B	0.534668	8.78243	5.43588	6.49964e-07	4.08727e-06
TAOK1	0.857306	6.55576	5.43388	6.55211e-07	4.11585e-06
IFI44	1.88374	9.22977	5.43375	6.55557e-07	4.11585e-06
SNX10	0.405447	9.53401	5.43204	6.60076e-07	4.14091e-06
AAMDC	0.404611	5.70281	5.43121	6.6229e-07	4.15148e-06
METTL7A	0.566244	7.21532	5.42993	6.65717e-07	4.16963e-06
SSBP3	0.583614	6.91915	5.42932	6.67345e-07	4.17649e-06
MUC1	0.557726	4.08149	5.42708	6.7338e-07	4.2109e-06
NAGA	0.652695	5.13775	5.426	6.76322e-07	4.22594e-06
MOSPD3	0.523373	5.42696	5.42448	6.80461e-07	4.24841e-06
C11orf68	0.573153	6.45202	5.42147	6.88744e-07	4.29671e-06
AP2M1	0.707322	7.0886	5.4195	6.94221e-07	4.32744e-06
SLC38A5	0.95056	4.54999	5.41672	7.02008e-07	4.37251e-06
TMEM187	0.555436	6.26597	5.41589	7.04354e-07	4.38107e-06
RAF1	0.609868	8.36998	5.41584	7.04499e-07	4.38107e-06
R3HDM2	0.348991	9.03223	5.41139	7.17217e-07	4.45662e-06
RPL7	0.656882	4.42233	5.41036	7.20186e-07	4.47153e-06
ABL1	0.493253	5.37661	5.40905	7.23991e-07	4.49161e-06
CLPTM1L	0.613745	4.22076	5.4081	7.26741e-07	4.50511e-06
AES	0.664404	7.03408	5.40701	7.29923e-07	4.52126e-06
LYST	0.833151	6.19897	5.4058	7.33492e-07	4.5341e-06
TMEM30A	0.570832	4.13016	5.40577	7.33567e-07	4.5341e-06
ETFB	0.54104	7.19138	5.40572	7.33729e-07	4.5341e-06
LRRC28	0.621386	2.83725	5.40411	7.38484e-07	4.55558e-06
LBR	0.3567	10.8106	5.40403	7.38712e-07	4.55558e-06
NUDT16	0.816631	5.72098	5.40395	7.38946e-07	4.55558e-06
TAPBP	0.642247	3.99421	5.39903	7.5368e-07	4.64276e-06
DHRS1	0.482528	6.3575	5.39816	7.56329e-07	4.65543e-06
DYNLRB1	0.427844	7.54586	5.3955	7.64454e-07	4.69852e-06
DRAP1	0.67554	7.83988	5.39547	7.64528e-07	4.69852e-06
SLC22A4	0.889812	8.16772	5.3945	7.67516e-07	4.7132e-06
UBIAD1	0.518895	5.01858	5.39409	7.68766e-07	4.71425e-06
LSM1	0.443426	7.49889	5.39405	7.68889e-07	4.71425e-06
C12orf10	0.455815	5.70069	5.39334	7.71104e-07	4.72414e-06
SAMD14	0.521604	4.23488	5.39133	7.77321e-07	4.75851e-06
MNDA	0.346011	11.3658	5.39062	7.79553e-07	4.76846e-06
NCF4	0.720091	9.82211	5.38993	7.81699e-07	4.77786e-06
SCLT1	0.764832	3.50539	5.38971	7.82397e-07	4.77841e-06
CDK5RAP3	0.482034	8.81055	5.38942	7.83324e-07	4.78035e-06
SOS1	0.832247	3.80049	5.38836	7.86657e-07	4.79378e-06
RAB6A	0.531981	3.96333	5.38833	7.86747e-07	4.79378e-06
CCDC34	0.620443	2.58074	5.38688	7.91335e-07	4.81799e-06
SLC9A9	0.433787	7.36409	5.38571	7.95061e-07	4.83418e-06
MARK2	0.471204	4.72625	5.38565	7.95225e-07	4.83418e-06
MPDU1	0.366026	5.4966	5.38415	8.00037e-07	4.8595e-06
TFEB	0.635389	4.91261	5.38387	8.00938e-07	4.8595e-06
NUP35	0.668923	3.88612	5.38377	8.01248e-07	4.8595e-06
CCDC127	0.47966	5.69014	5.38348	8.02196e-07	4.86149e-06
DNAJC17	0.387955	4.93155	5.38102	8.10124e-07	4.90575e-06
TACC1	0.569291	5.39367	5.37978	8.14165e-07	4.92642e-06
HIST1H2BD	0.766125	6.99458	5.37903	8.16629e-07	4.93752e-06
MAT2A	0.483609	2.8404	5.37799	8.20029e-07	4.95426e-06
SH2D3C	0.635248	5.4628	5.37599	8.26627e-07	4.99028e-06
MID1IP1	0.486067	8.8714	5.37515	8.29428e-07	5.00334e-06
RNF216	0.563312	4.98493	5.37434	8.32107e-07	5.01565e-06
HSCB	0.457687	6.11238	5.37391	8.33545e-07	5.02046e-06
PRMT6	0.42384	1.84409	5.37041	8.453e-07	5.08736e-06
HIST1H2BK	0.56236	9.06445	5.36976	8.4752e-07	5.09681e-06
RAD21	0.661587	6.89581	5.36701	8.56887e-07	5.1492e-06
NINJ2	0.673006	8.7565	5.36681	8.57579e-07	5.14941e-06
SLC26A8	1.29225	6.51017	5.36434	8.66103e-07	5.19662e-06
SCPEP1	0.522325	3.14282	5.36386	8.67779e-07	5.2027e-06
GSTT1	0.990507	4.00329	5.36118	8.77117e-07	5.25467e-06
DMWD	0.512416	5.38152	5.3596	8.82695e-07	5.28405e-06
DPY30	0.443605	6.79125	5.35743	8.90397e-07	5.3261e-06
RASSF7	0.544197	6.31273	5.35706	8.91721e-07	5.32995e-06
SLC39A3	0.576555	3.27059	5.35401	9.02636e-07	5.39109e-06
SAMD9L	1.24166	8.24766	5.35329	9.05241e-07	5.40253e-06
ATP11B	0.655179	6.95596	5.353	9.06289e-07	5.40468e-06
MRPL23	0.5303	5.46742	5.34984	9.17824e-07	5.46931e-06
EIF2B3	0.569238	5.42392	5.3496	9.18705e-07	5.47041e-06
ZC3H3	0.694013	5.2747	5.34926	9.19947e-07	5.47365e-06
AMFR	0.666829	3.03754	5.34741	9.26802e-07	5.50768e-06
PROK2	0.525898	10.0958	5.34733	9.2707e-07	5.50768e-06
POLE3	0.55942	5.37834	5.34185	9.47605e-07	5.62542e-06
CSTB	0.536773	3.07394	5.34083	9.51469e-07	5.64409e-06
IFIT3	1.54913	8.91798	5.33972	9.55703e-07	5.66492e-06
UBE2G2	0.475557	3.15848	5.33853	9.60267e-07	5.68768e-06
EDC3	0.494698	3.63705	5.3352	9.73109e-07	5.75874e-06
MFN1	0.612345	4.87627	5.33504	9.73731e-07	5.75874e-06
TUG1	0.82621	3.39796	5.33445	9.76037e-07	5.76802e-06
PRRC2A	0.589355	6.10693	5.33326	9.80713e-07	5.7913e-06
IDH3A	0.659317	5.71233	5.33149	9.87656e-07	5.82791e-06
USP39	0.338495	7.77064	5.33023	9.92636e-07	5.8529e-06
CYTIP	0.388878	9.22547	5.32729	1.00434e-06	5.91744e-06
PHF12	0.556009	4.40316	5.32571	1.01071e-06	5.95053e-06
ADCK2	0.463859	2.15638	5.32538	1.01204e-06	5.95389e-06
LRR1	0.617353	4.25433	5.32455	1.01541e-06	5.96926e-06
REM2	0.78151	7.79249	5.32372	1.01875e-06	5.98439e-06
FBXO28	0.709772	3.90474	5.32349	1.01969e-06	5.98545e-06
SLFN5	1.1379	5.39303	5.32265	1.02313e-06	6.00113e-06
FBXO8	0.576455	4.10882	5.32096	1.03005e-06	6.03723e-06
ARPC1B	0.435346	9.08202	5.32016	1.03333e-06	6.05192e-06
TMEM33	0.817149	4.82054	5.31945	1.03628e-06	6.06124e-06
RSAD2	2.17134	8.96261	5.31935	1.03668e-06	6.06124e-06
MAX	0.444026	6.95877	5.31922	1.03724e-06	6.06124e-06
PPP1R15A	0.781929	4.71926	5.3188	1.03894e-06	6.06591e-06
FUCA2	0.521683	7.10759	5.31865	1.03958e-06	6.06591e-06
FAM58A	0.424577	6.59125	5.31509	1.05444e-06	6.14804e-06
C1orf174	0.59406	4.21452	5.31439	1.05739e-06	6.16063e-06
SERINC1	0.391967	7.65252	5.31319	1.06248e-06	6.18573e-06
ATP6V1A	0.562423	4.19376	5.31026	1.07496e-06	6.25371e-06
CGRRF1	0.455597	6.47216	5.30776	1.08572e-06	6.31168e-06
FYB	0.694304	5.70658	5.30547	1.09569e-06	6.35977e-06
RGS2	0.305978	12.1533	5.30539	1.09601e-06	6.35977e-06
ZNF383	0.689732	4.64209	5.30514	1.09713e-06	6.35977e-06
HCAR3	0.765478	8.96515	5.30498	1.09782e-06	6.35977e-06
HADH	0.577854	5.31936	5.30493	1.09805e-06	6.35977e-06
RNF141	0.733311	4.47506	5.3032	1.10563e-06	6.39896e-06
RANBP10	1.01669	4.76034	5.30274	1.10767e-06	6.40601e-06
ATP5A1	0.404521	4.29517	5.3024	1.10918e-06	6.41003e-06
TUBGCP2	0.464974	5.90968	5.29965	1.12139e-06	6.47586e-06
PLAUR	0.731725	7.28967	5.29747	1.13116e-06	6.52745e-06
ELF4	0.519933	7.14488	5.29584	1.13851e-06	6.56507e-06
HLA-E	0.287649	11.6405	5.29513	1.14177e-06	6.57899e-06
ITGAM	0.596352	5.44899	5.2912	1.15978e-06	6.67789e-06
MOB1A	0.911339	5.96587	5.28858	1.17191e-06	6.74276e-06
SURF4	0.432827	8.83092	5.28731	1.17784e-06	6.77194e-06
ZNF669	0.556571	3.98896	5.28667	1.18087e-06	6.78438e-06
ISOC1	0.556574	4.41442	5.28487	1.18933e-06	6.82797e-06
ZNF143	0.546088	3.58467	5.28415	1.19274e-06	6.84131e-06
GNB1L	0.469185	3.29879	5.28402	1.19339e-06	6.84131e-06
RRAGD	0.675267	7.90123	5.28311	1.1977e-06	6.86098e-06
TEX2	0.586657	5.76339	5.28144	1.20567e-06	6.90162e-06
PSTPIP2	0.602385	9.02208	5.28042	1.21061e-06	6.92484e-06
TMCO3	0.71738	5.00993	5.27796	1.2225e-06	6.98777e-06
BMP6	0.604365	4.62028	5.2773	1.22571e-06	7.00099e-06
GNGT2	0.499434	5.0776	5.27585	1.23281e-06	7.03645e-06
FAM214B	0.489754	7.16822	5.27341	1.24482e-06	7.09981e-06
NUPL2	0.488218	6.33743	5.27289	1.24737e-06	7.10921e-06
BRPF3	0.504217	6.04153	5.27184	1.2526e-06	7.13379e-06
LRRC57	0.585842	4.51496	5.26989	1.26234e-06	7.18408e-06
ZFHX3	0.66523	4.11246	5.26962	1.26371e-06	7.18666e-06
HIST1H2BO	0.863499	2.93313	5.2659	1.28255e-06	7.28854e-06
OSGIN2	0.519772	5.29596	5.26538	1.28519e-06	7.29823e-06
XPNPEP1	0.554956	3.74432	5.26507	1.28677e-06	7.3019e-06
MOB3A	0.554242	4.42261	5.26098	1.30784e-06	7.41611e-06
FAM129B	0.673577	4.22969	5.2593	1.31659e-06	7.46037e-06
IKBKB	0.737861	3.18065	5.25844	1.3211e-06	7.48053e-06
CIAO1	0.500593	5.89954	5.25722	1.32752e-06	7.51146e-06
LACTB2	0.520739	2.68254	5.25614	1.33322e-06	7.53825e-06
ACTR1A	0.510489	6.51002	5.25279	1.35108e-06	7.63373e-06
HBP1	0.403454	3.34762	5.25224	1.35403e-06	7.64491e-06
OPLAH	0.479898	4.62882	5.25085	1.36151e-06	7.68159e-06
WDR91	0.508359	5.11282	5.24891	1.37204e-06	7.73547e-06
TXNDC11	0.43608	6.97054	5.24782	1.37801e-06	7.76356e-06
USP49	0.581468	5.54435	5.24762	1.37908e-06	7.76401e-06
CDK2	0.51549	4.90385	5.24645	1.3855e-06	7.79455e-06
EIF1B	0.496258	9.25551	5.24574	1.38941e-06	7.81096e-06
RB1	0.513753	6.82024	5.24538	1.3914e-06	7.81656e-06
LRRC14	0.459256	5.15125	5.24396	1.39928e-06	7.8552e-06
MFSD5	0.493259	5.80869	5.24315	1.40375e-06	7.87465e-06
XAF1	1.5174	5.00854	5.24268	1.40639e-06	7.88153e-06
PPM1D	0.601712	6.11288	5.24257	1.40698e-06	7.88153e-06
KIF3B	0.561129	4.60304	5.24026	1.41992e-06	7.94829e-06
YEATS4	0.377695	2.68803	5.23989	1.42203e-06	7.95444e-06
PLEKHF2	0.641084	3.71902	5.2391	1.4265e-06	7.97379e-06
MRPL11	0.459758	6.48075	5.23671	1.44005e-06	8.04381e-06
TMEM175	0.448737	5.65489	5.23522	1.44858e-06	8.08568e-06
ZDHHC3	0.734589	5.51147	5.23444	1.45308e-06	8.10501e-06
CHD7	0.819238	3.71006	5.23008	1.47841e-06	8.24047e-06
CYB5A	0.585053	3.62223	5.22911	1.4841e-06	8.26138e-06
SPATA5L1	0.600585	6.97532	5.22908	1.48427e-06	8.26138e-06
NUP205	0.687448	5.36678	5.22493	1.50891e-06	8.39257e-06
PLEKHB1	0.603315	3.90882	5.22452	1.51134e-06	8.40015e-06
IFIT2	1.25562	8.28454	5.22332	1.51855e-06	8.43422e-06
SNIP1	0.553914	6.60081	5.22292	1.52095e-06	8.44158e-06
RECQL	0.586575	6.16981	5.22232	1.52456e-06	8.45564e-06
TOMM40	0.486932	6.20193	5.222	1.52652e-06	8.46053e-06
EIF2AK1	0.734622	4.19258	5.22167	1.52849e-06	8.46548e-06
SERINC3	0.554226	8.48858	5.22127	1.53093e-06	8.47301e-06
ATP8B2	0.517127	5.87729	5.21894	1.54512e-06	8.54553e-06
SMOX	0.834754	6.2258	5.2187	1.54658e-06	8.54755e-06
MRPL37	0.532466	5.70987	5.21011	1.60008e-06	8.83705e-06
NSUN2	0.491448	8.17613	5.20754	1.61644e-06	8.9173e-06
IKZF3	0.765732	2.87333	5.20747	1.61688e-06	8.9173e-06
H2AFY2	0.443789	4.72442	5.20337	1.64329e-06	9.05658e-06
TADA3	0.49647	7.31821	5.20303	1.64548e-06	9.06228e-06
CLOCK	0.702782	4.33105	5.20047	1.66221e-06	9.14799e-06
ZNF786	0.536715	5.14315	5.19699	1.68526e-06	9.26834e-06
RNF166	0.492555	7.6557	5.19492	1.69909e-06	9.33675e-06
MED11	0.434002	8.19989	5.19478	1.70008e-06	9.33675e-06
FAM91A1	0.451647	5.01471	5.19252	1.7153e-06	9.41378e-06
USP48	0.599663	4.35823	5.19136	1.7232e-06	9.4505e-06
KPNA2	0.512801	6.95639	5.19028	1.73057e-06	9.48428e-06
TUFT1	0.722406	7.06963	5.18878	1.74082e-06	9.53383e-06
C8orf82	0.545544	4.10845	5.18702	1.75295e-06	9.59357e-06
LUC7L3	0.91417	3.61909	5.1867	1.75519e-06	9.59913e-06
AGTPBP1	0.59453	6.69402	5.18546	1.76383e-06	9.63789e-06
OS9	0.448256	8.49033	5.18533	1.76474e-06	9.63789e-06
BATF2	1.21862	6.38401	5.18452	1.77036e-06	9.66191e-06
BST2	0.680547	7.44787	5.18313	1.78009e-06	9.70825e-06
FBXL15	0.412409	3.91318	5.18247	1.78474e-06	9.72684e-06
CHPF2	0.480852	5.68317	5.18229	1.78602e-06	9.72705e-06
SLC2A5	0.796824	3.73887	5.18123	1.79347e-06	9.75596e-06
CCDC94	0.379079	6.04197	5.18119	1.79381e-06	9.75596e-06
MAP1S	0.513556	5.59988	5.17964	1.80477e-06	9.80877e-06
CEP162	0.548699	5.31882	5.17732	1.82141e-06	9.89232e-06
ARPC5	0.56387	6.76095	5.17215	1.85891e-06	1.0089e-05
HSH2D	0.722761	7.50478	5.17017	1.87352e-06	1.01613e-05
RP2	0.653001	5.8548	5.16965	1.87732e-06	1.01749e-05
CLDN14	0.429883	3.13957	5.16873	1.88415e-06	1.02048e-05
LYRM4	0.538766	6.92386	5.16823	1.88788e-06	1.0218e-05
STK25	0.513455	4.75277	5.1676	1.89257e-06	1.02363e-05
GTPBP3	0.540503	3.70446	5.16589	1.90541e-06	1.02987e-05
APOBEC3G	0.494979	4.22909	5.16552	1.90818e-06	1.03065e-05
PSMD7	0.478728	5.76119	5.1651	1.91131e-06	1.03163e-05
WIPI2	0.64838	7.42829	5.16485	1.91319e-06	1.03194e-05
TVP23B	0.50754	6.98322	5.16103	1.94222e-06	1.04688e-05
TSNAX	0.377279	10.0831	5.15991	1.95086e-06	1.05081e-05
SUSD3	0.564841	3.08691	5.15876	1.95974e-06	1.05487e-05
NFE2L2	0.495938	4.5537	5.15845	1.96209e-06	1.05542e-05
PLEC	0.493568	5.85133	5.15718	1.97197e-06	1.06e-05
CHRNB1	0.388332	4.0275	5.1555	1.985e-06	1.06627e-05
ZCCHC3	0.570763	4.00308	5.15283	2.00599e-06	1.07681e-05
FNIP1	0.744981	4.62449	5.14754	2.04823e-06	1.09873e-05
DLGAP1-AS1	0.469087	7.57252	5.14734	2.04986e-06	1.09886e-05
VWA3A	0.458868	4.61761	5.14703	2.05236e-06	1.09945e-05
LAP3	1.05226	8.58653	5.1453	2.06638e-06	1.10621e-05
KATNA1	0.387492	5.72748	5.14466	2.07159e-06	1.10824e-05
CFP	0.641329	8.42647	5.14324	2.08323e-06	1.1137e-05
PIGG	0.62311	5.6801	5.14302	2.08498e-06	1.11388e-05
MOB2	0.500467	6.14634	5.14172	2.09573e-06	1.11886e-05
CSNK1E	0.532675	5.15276	5.14137	2.09857e-06	1.11962e-05
HSD17B4	0.434273	8.29049	5.14111	2.10071e-06	1.12e-05
PWWP2B	0.411725	5.14823	5.14046	2.10611e-06	1.12212e-05
KIF5B	0.423455	8.56191	5.13928	2.1159e-06	1.12657e-05
NELFB	0.558569	5.51163	5.13164	2.18045e-06	1.16015e-05
PTOV1	0.620912	6.76625	5.13087	2.18707e-06	1.16243e-05
ARL6IP6	0.597859	5.78703	5.1308	2.18769e-06	1.16243e-05
ISCA2	0.408006	5.73548	5.12636	2.22622e-06	1.1821e-05
CLPTM1	0.409834	5.72265	5.11908	2.29082e-06	1.21557e-05
TMEM185A	0.830323	4.13962	5.11884	2.29293e-06	1.21587e-05
UBL5	0.409821	8.79426	5.11728	2.30699e-06	1.2225e-05
MIB1	0.574811	6.21545	5.11571	2.32126e-06	1.22924e-05
HCG26	0.645742	7.50429	5.11492	2.32855e-06	1.23227e-05
MYH9	0.425266	9.11222	5.11019	2.37213e-06	1.25448e-05
AP1B1	0.448506	6.40522	5.10848	2.38811e-06	1.26208e-05
P2RX1	0.642268	7.76325	5.10819	2.39086e-06	1.26268e-05
PGM1	0.547776	7.78211	5.10581	2.41324e-06	1.27364e-05
MFSD11	0.418793	6.87389	5.10467	2.42414e-06	1.27854e-05
TMEM87A	0.498622	4.03308	5.10337	2.43646e-06	1.28417e-05
SPNS1	0.477127	5.09087	5.10204	2.44924e-06	1.29004e-05
UQCR10	0.507117	3.98851	5.10184	2.45112e-06	1.29017e-05
TESK2	0.462699	4.87264	5.10043	2.46472e-06	1.29646e-05
RRP12	0.597526	6.47572	5.09948	2.47397e-06	1.30045e-05
CDKN2AIPNL	0.337752	3.36935	5.09616	2.50635e-06	1.31659e-05
TM9SF1	0.547081	4.18855	5.0939	2.52866e-06	1.32712e-05
TWF2	0.450813	6.60927	5.09374	2.53029e-06	1.32712e-05
SIPA1L3	0.400711	5.24016	5.09359	2.53177e-06	1.32712e-05
MTM1	0.503626	5.63217	5.09345	2.53316e-06	1.32712e-05
FAM49B	0.633064	3.7365	5.09174	2.55017e-06	1.33514e-05
HSPA1L	0.482441	5.82454	5.09059	2.56164e-06	1.34025e-05
FBXO34	0.475957	6.1957	5.08978	2.5698e-06	1.34362e-05
LAPTM4A	0.335721	9.99216	5.08924	2.57531e-06	1.34561e-05
METAP1	0.614808	6.16827	5.08666	2.60146e-06	1.35837e-05
MAP1LC3B	0.343752	9.29547	5.08606	2.60756e-06	1.35976e-05
BCL2L1	1.07112	5.52722	5.08605	2.6076e-06	1.35976e-05
B4GALT4	0.633841	5.06506	5.08508	2.61753e-06	1.36404e-05
USP18	2.00526	6.15162	5.08357	2.63312e-06	1.37103e-05
FCHSD2	0.611296	8.58245	5.08344	2.63445e-06	1.37103e-05
ZNF787	0.554973	5.78981	5.08164	2.65303e-06	1.37979e-05
DNAJC5	0.523225	6.42964	5.0811	2.65865e-06	1.38179e-05
CKAP5	0.530967	5.29331	5.08045	2.66541e-06	1.38439e-05
NEXN	1.03184	5.0379	5.07975	2.67277e-06	1.3873e-05
PYCARD	0.557527	8.99032	5.07623	2.70983e-06	1.4056e-05
TMEM259	0.491832	6.76234	5.07531	2.7196e-06	1.40974e-05
ZNF562	0.527978	3.7371	5.07514	2.72148e-06	1.40978e-05
KIAA0430	0.756755	3.96729	5.07228	2.75203e-06	1.42466e-05
TMEM106A	0.473647	5.72692	5.06983	2.77863e-06	1.43749e-05
SPATS2L	1.61762	6.5191	5.0684	2.79421e-06	1.44458e-05
STX12	0.390837	7.97413	5.06823	2.79602e-06	1.44458e-05
RAB21	0.611305	5.0914	5.06768	2.80205e-06	1.44674e-05
APOPT1	0.471228	5.7453	5.06596	2.82092e-06	1.45541e-05
CCDC50	0.788586	4.01807	5.06582	2.82254e-06	1.45541e-05
ST6GALNAC4	0.781203	3.46365	5.06526	2.82865e-06	1.45752e-05
TNK2	0.452736	8.21862	5.06511	2.83035e-06	1.45752e-05
TPST2	0.414845	8.92794	5.06403	2.84232e-06	1.46272e-05
NABP2	0.317981	5.29944	5.06216	2.86312e-06	1.47246e-05
LTB	0.618199	4.32545	5.06	2.88747e-06	1.48401e-05
MED9	0.36252	4.95663	5.05925	2.89592e-06	1.48738e-05
MAPK14	0.79364	7.68138	5.05778	2.91262e-06	1.49498e-05
CCDC146	0.607297	4.63389	5.05411	2.95464e-06	1.51556e-05
SIRT5	0.537125	5.49568	5.05154	2.98449e-06	1.52919e-05
TRIP6	0.395243	5.67864	5.05149	2.98511e-06	1.52919e-05
MFSD1	0.339976	9.34855	5.05063	2.99512e-06	1.53331e-05
PCCA	0.441235	2.88314	5.05019	3.00023e-06	1.53493e-05
CMTM3	0.484911	6.54416	5.04989	3.00381e-06	1.53576e-05
E2F1	0.407335	3.97231	5.04942	3.00925e-06	1.53754e-05
HKDC1	0.537153	3.83359	5.04532	3.0579e-06	1.56138e-05
RPS19	0.420629	7.10665	5.04407	3.07285e-06	1.56799e-05
FCGR1B	0.814148	8.83637	5.04275	3.08869e-06	1.57505e-05
TALDO1	0.472385	11.4668	5.04189	3.09909e-06	1.57933e-05
SH3GL1	0.53195	6.47466	5.04075	3.11292e-06	1.58534e-05
CXCL16	0.522996	9.36391	5.03981	3.12434e-06	1.59013e-05
ACO1	0.821506	3.56425	5.0384	3.1415e-06	1.59783e-05
VIPAS39	0.603655	3.67075	5.03641	3.16606e-06	1.60927e-05
GRIPAP1	0.348761	7.52108	5.03547	3.17771e-06	1.61416e-05
USF1	0.526795	4.37037	5.03477	3.18632e-06	1.61748e-05
TMEM160	0.360419	4.94122	5.03352	3.20199e-06	1.62438e-05
CIDEB	0.567127	6.88846	5.03276	3.21148e-06	1.62814e-05
ANGPT1	0.555745	4.20874	5.0319	3.22219e-06	1.63252e-05
RSBN1L	0.458398	8.36132	5.03054	3.23941e-06	1.64019e-05
GLA	0.50891	7.94644	5.02839	3.26664e-06	1.65291e-05
OAT	0.592588	6.94975	5.02758	3.27696e-06	1.65706e-05
FLII	0.563909	6.53644	5.0252	3.30754e-06	1.67145e-05
ARL2	0.48826	5.32953	5.02263	3.3408e-06	1.68537e-05
ZNF213	0.585647	6.25919	5.02254	3.34197e-06	1.68537e-05
NOL12	0.604926	6.11684	5.02251	3.34228e-06	1.68537e-05
HLA-F	0.380501	9.43468	5.02241	3.34368e-06	1.68537e-05
CHFR	0.461334	5.76572	5.02035	3.37051e-06	1.6978e-05
DAPP1	0.619786	5.65993	5.01985	3.37718e-06	1.70007e-05
SYK	0.471526	9.48772	5.01934	3.38391e-06	1.70237e-05
MTMR2	0.660598	4.16559	5.01615	3.4261e-06	1.72249e-05
SHFM1	0.393296	7.77306	5.01559	3.43364e-06	1.72517e-05
TCIRG1	0.659417	9.29052	5.0149	3.44293e-06	1.72873e-05
DNAJC4	0.597338	6.87761	5.01393	3.45587e-06	1.73412e-05
PSAP	0.410319	9.5402	5.012	3.48195e-06	1.74609e-05
SLC2A8	0.408821	2.82837	5.01142	3.48987e-06	1.74895e-05
PSMC3	0.52606	5.86927	5.01083	3.4978e-06	1.7518e-05
TPMT	0.455872	4.735	5.00996	3.50967e-06	1.75663e-05
ZFX	0.504393	3.04199	5.00629	3.56026e-06	1.78081e-05
TERF2IP	0.436107	9.05123	5.00413	3.59021e-06	1.79465e-05
UBTD1	0.500806	4.62855	5.00172	3.62401e-06	1.81039e-05
PHF23	0.475013	4.26316	5.00096	3.63472e-06	1.81458e-05
PSENEN	0.483712	4.22761	5.0006	3.63989e-06	1.81601e-05
TLR5	0.633651	7.36974	5.00012	3.64666e-06	1.81823e-05
FRMD3	1.06842	3.993	4.9993	3.65834e-06	1.8229e-05
UBXN11	0.703568	6.99667	4.99839	3.67123e-06	1.82816e-05
KLF9	0.804432	3.74215	4.99689	3.6927e-06	1.83768e-05
TAF12	0.450863	6.66221	4.99483	3.7224e-06	1.85129e-05
BABAM1	0.602537	7.53634	4.99428	3.73035e-06	1.85407e-05
TSPYL2	0.473656	7.17484	4.99032	3.78823e-06	1.88165e-05
FKRP	0.598379	4.73466	4.98449	3.87501e-06	1.92353e-05
CENPN	0.581673	3.1763	4.98203	3.91222e-06	1.94078e-05
NAA16	0.478228	3.10812	4.98154	3.91967e-06	1.94325e-05
CCDC97	0.508766	5.68532	4.97978	3.94651e-06	1.95532e-05
YIPF1	0.436134	9.35649	4.97938	3.95264e-06	1.95712e-05
STAT5A	0.400139	8.1992	4.9773	3.98469e-06	1.97174e-05
RNF213	1.05688	5.56529	4.97532	4.01547e-06	1.98572e-05
DCAF15	0.45882	6.00767	4.97422	4.03253e-06	1.99291e-05
MMADHC	0.466392	8.72753	4.97393	4.03717e-06	1.99394e-05
DYNLL1	0.456638	8.78952	4.97359	4.04249e-06	1.99531e-05
NDUFA3	0.470666	6.65799	4.97275	4.05571e-06	2.00058e-05
RIPK1	0.5429	5.7943	4.96933	4.10977e-06	2.02597e-05
SLC25A51	0.538346	3.67331	4.96695	4.1479e-06	2.04349e-05
PAFAH2	0.4877	3.63093	4.96658	4.15395e-06	2.04518e-05
LMF2	0.558176	6.40871	4.96635	4.15757e-06	2.04568e-05
FEN1	0.487399	2.57469	4.96606	4.16234e-06	2.04674e-05
RNF7	0.42229	2.40893	4.96576	4.16713e-06	2.04782e-05
PET100	0.447234	9.58296	4.96286	4.21424e-06	2.06967e-05
EBPL	0.466398	5.36128	4.96024	4.25717e-06	2.08945e-05
TAGAP	0.649373	4.68747	4.9559	4.32948e-06	2.12361e-05
CCDC28A	0.387031	8.08864	4.9553	4.33945e-06	2.12717e-05
SOX13	0.519683	4.69628	4.95386	4.36369e-06	2.13772e-05
SRF	0.362197	4.10183	4.95323	4.37435e-06	2.14057e-05
UBE2R2	0.489661	8.57618	4.9532	4.37496e-06	2.14057e-05
RAP1A	0.500861	3.59977	4.95228	4.39061e-06	2.14689e-05
DTNBP1	0.470736	7.26127	4.9516	4.40203e-06	2.15093e-05
SMARCB1	0.602614	2.98352	4.95147	4.40435e-06	2.15093e-05
NDC80	0.689022	6.08611	4.94986	4.43178e-06	2.16297e-05
WDR45B	0.396576	6.9939	4.94901	4.44654e-06	2.16883e-05
PHC2	0.952637	8.46717	4.94829	4.45887e-06	2.17349e-05
PKN2	0.520508	7.44221	4.94771	4.46884e-06	2.177e-05
CCDC186	0.491661	4.72411	4.94613	4.49638e-06	2.18906e-05
ORAOV1	0.62509	4.7811	4.94584	4.5014e-06	2.18924e-05
ADRB2	0.506293	7.72953	4.94578	4.50234e-06	2.18924e-05
MAPK7	0.395099	4.9523	4.94508	4.51458e-06	2.19383e-05
DCTD	0.617785	4.22017	4.94478	4.51984e-06	2.19503e-05
UAP1L1	0.628222	4.65618	4.94378	4.53742e-06	2.20221e-05
USP38	0.561883	4.8132	4.94248	4.56027e-06	2.21193e-05
WDR74	0.489423	4.65599	4.9408	4.58996e-06	2.22496e-05
TOMM34	0.4649	4.85423	4.94045	4.59613e-06	2.22657e-05
BOLA3	0.475395	5.65471	4.93558	4.68356e-06	2.26602e-05
TPR	0.510304	6.23148	4.93545	4.68595e-06	2.26602e-05
IPCEF1	0.392441	8.02589	4.93544	4.68622e-06	2.26602e-05
NT5M	0.583908	5.31519	4.9352	4.6904e-06	2.26664e-05
POLR2J4	0.600958	3.77201	4.93488	4.69627e-06	2.26808e-05
FFAR2	0.773084	7.14182	4.93435	4.70594e-06	2.27136e-05
TRAPPC6A	0.340514	5.78641	4.93358	4.71993e-06	2.27671e-05
PPP1R10	0.400598	6.74228	4.93193	4.75024e-06	2.28992e-05
VCPIP1	0.552938	4.21382	4.93164	4.75549e-06	2.29104e-05
NOP2	0.544097	6.02045	4.93049	4.7767e-06	2.29985e-05
MAN2B2	0.445953	8.09847	4.92988	4.78786e-06	2.30381e-05
CDK2AP2	0.482592	6.239	4.92953	4.79449e-06	2.30558e-05
B3GNT8	0.509365	4.39625	4.92722	4.83735e-06	2.32477e-05
IFI44L	1.98269	9.28083	4.9245	4.88855e-06	2.34695e-05
MDM4	0.531902	5.25519	4.92442	4.88998e-06	2.34695e-05
RUVBL1	0.493309	5.36255	4.92429	4.89246e-06	2.34695e-05
STRA13	0.401242	5.92372	4.92332	4.91081e-06	2.35431e-05
RRS1	0.450318	6.3463	4.92301	4.91664e-06	2.35566e-05
DCUN1D3	0.525879	4.74243	4.92187	4.93843e-06	2.36466e-05
MAPK3	0.552404	6.5928	4.92094	4.95618e-06	2.37171e-05
ALYREF	0.634217	3.33932	4.9186	5.00123e-06	2.39181e-05
FCAR	0.796853	3.2747	4.91771	5.01842e-06	2.39857e-05
TOP3B	0.408927	3.63408	4.91733	5.02582e-06	2.40065e-05
GGH	0.75191	3.22581	4.91403	5.0901e-06	2.42987e-05
NUMB	0.564405	6.72427	4.91146	5.14088e-06	2.45262e-05
MR1	0.520534	5.34239	4.91112	5.14768e-06	2.45437e-05
URGCP	0.353898	2.62828	4.91043	5.16128e-06	2.45851e-05
RHOT2	0.402766	7.42317	4.91037	5.16263e-06	2.45851e-05
SCYL2	0.656297	3.27917	4.90857	5.19844e-06	2.47341e-05
SEPT4	0.663536	4.07464	4.90848	5.20021e-06	2.47341e-05
ARHGDIB	0.398977	6.26929	4.90674	5.2353e-06	2.48859e-05
ANKRD11	0.558809	5.86748	4.90645	5.24125e-06	2.48991e-05
HNRNPUL2	0.431256	6.12128	4.90499	5.27086e-06	2.50246e-05
HEXDC	0.58276	5.49573	4.90458	5.27916e-06	2.50489e-05
ITPKB	0.802563	4.90064	4.90074	5.35786e-06	2.54069e-05
BMX	0.702717	4.97728	4.89812	5.41219e-06	2.56491e-05
SPRYD3	0.440949	7.14029	4.89695	5.4366e-06	2.57492e-05
INPP1	0.45353	6.66009	4.89676	5.44055e-06	2.57524e-05
PRAF2	0.480301	5.93148	4.89176	5.54639e-06	2.62375e-05
KHSRP	0.483009	2.79523	4.89125	5.55734e-06	2.62735e-05
FNDC3B	0.783388	4.37514	4.89045	5.57444e-06	2.63385e-05
BCAT2	0.625335	4.0964	4.88878	5.61054e-06	2.64931e-05
IRAK1	0.504523	7.71838	4.88662	5.65719e-06	2.66973e-05
LASP1	0.363018	9.53921	4.88399	5.71485e-06	2.69407e-05
LILRB1	0.549864	8.0235	4.88395	5.71563e-06	2.69407e-05
TTC17	0.57386	4.36888	4.88277	5.74177e-06	2.70477e-05
TELO2	0.50065	5.2929	4.88179	5.76341e-06	2.71333e-05
IFI27	2.66283	9.15767	4.88156	5.76846e-06	2.71408e-05
B4GALT5	0.717825	10.385	4.88104	5.78003e-06	2.7179e-05
RIN3	0.633652	5.32627	4.87989	5.80578e-06	2.72837e-05
CLPP	0.457105	5.79571	4.87927	5.81951e-06	2.73319e-05
CLK4	0.836465	5.42852	4.87895	5.82677e-06	2.73496e-05
SCARB1	0.492474	4.21351	4.87872	5.832e-06	2.73578e-05
DCTN5	0.625744	4.4226	4.87659	5.87994e-06	2.75662e-05
TRAPPC1	0.429934	8.73462	4.87641	5.88404e-06	2.75689e-05
VIM	0.69197	3.63577	4.87307	5.96011e-06	2.78799e-05
RAB18	0.582382	6.39847	4.87305	5.96047e-06	2.78799e-05
HERC6	1.22364	8.03635	4.87299	5.96175e-06	2.78799e-05
TMEM71	0.501215	8.55197	4.87287	5.96462e-06	2.78799e-05
MINOS1	0.578928	3.89509	4.87141	5.9981e-06	2.80197e-05
LYRM1	0.384682	8.79896	4.87064	6.01584e-06	2.80858e-05
CECR6	0.670475	6.7774	4.86856	6.06422e-06	2.82949e-05
GOLGA4	0.50404	5.9935	4.86559	6.13374e-06	2.86023e-05
ATP5S	0.6519	3.58412	4.86426	6.16513e-06	2.87315e-05
C19orf25	0.508045	4.7535	4.86179	6.22405e-06	2.89889e-05
KCNJ2	0.502824	10.2831	4.8609	6.24534e-06	2.90708e-05
NUP153	0.399691	7.02172	4.86025	6.26103e-06	2.91162e-05
TECR	0.536504	5.7946	4.86014	6.26363e-06	2.91162e-05
PLAC8	0.616137	9.65948	4.86003	6.26621e-06	2.91162e-05
PLCB2	0.569445	6.64504	4.85752	6.32684e-06	2.93805e-05
RALY	0.518751	8.04069	4.85295	6.43886e-06	2.9883e-05
STEAP4	0.64131	8.02672	4.85193	6.46399e-06	2.99819e-05
LTF	1.78606	8.41251	4.84624	6.6067e-06	3.06258e-05
RIPK2	0.480709	7.02405	4.84593	6.6147e-06	3.06447e-05
C4orf3	0.450781	9.11051	4.84575	6.6192e-06	3.06475e-05
GALNT1	0.476641	7.0355	4.84558	6.62356e-06	3.06496e-05
KDM1A	0.45493	6.98217	4.84514	6.63476e-06	3.06833e-05
FLYWCH2	0.289525	5.8282	4.84379	6.66912e-06	3.08241e-05
RBPJ	0.443834	5.50418	4.84181	6.71987e-06	3.10403e-05
NAA38	0.471289	5.87537	4.83966	6.77559e-06	3.12793e-05
VAMP3	0.641331	5.20269	4.8367	6.85269e-06	3.16167e-05
NDUFB11	0.416597	6.97621	4.83618	6.86658e-06	3.16621e-05
RTP4	1.45385	6.89022	4.83564	6.88066e-06	3.17084e-05
MRGBP	0.348149	6.30792	4.83538	6.88752e-06	3.17214e-05
TBC1D10A	0.516795	3.38632	4.83386	6.92779e-06	3.18881e-05
NEDD9	0.663607	8.87614	4.83188	6.98039e-06	3.21114e-05
CCND2	0.619802	4.70222	4.83057	7.01547e-06	3.22539e-05
RMND5A	0.454026	6.53266	4.82963	7.04079e-06	3.23513e-05
RAD54L2	0.514263	4.38395	4.82852	7.07077e-06	3.24701e-05
UBALD1	0.648589	4.59424	4.82815	7.08094e-06	3.24978e-05
CKLF	0.421696	9.41505	4.82703	7.11141e-06	3.26185e-05
CHORDC1	0.730049	3.7762	4.82508	7.16447e-06	3.28385e-05
RPL41	0.188806	12.7226	4.82497	7.16773e-06	3.28385e-05
CREG1	0.574029	8.98695	4.82389	7.19741e-06	3.29552e-05
FABP5	0.51059	5.73636	4.82167	7.25881e-06	3.3217e-05
CELA1	0.458376	3.80011	4.81603	7.41709e-06	3.39089e-05
PDCD10	0.380742	8.11382	4.81597	7.41866e-06	3.39089e-05
PCF11	0.335667	7.86403	4.81513	7.44248e-06	3.3998e-05
RPS27L	0.750539	5.56259	4.81449	7.46088e-06	3.40622e-05
TPP2	0.579312	4.66991	4.81423	7.46808e-06	3.40753e-05
SMIM12	0.478026	3.09083	4.81206	7.53049e-06	3.43401e-05
ZMAT2	0.462839	8.90192	4.81081	7.56652e-06	3.44843e-05
CTBS	0.540251	6.6299	4.81027	7.58212e-06	3.45354e-05
GPKOW	0.375494	6.53113	4.80759	7.66028e-06	3.48712e-05
FBXL12	0.395691	6.07942	4.80699	7.67762e-06	3.49298e-05
WARS	0.613093	6.67964	4.80653	7.69128e-06	3.49717e-05
COX4I1	0.466329	8.46407	4.80504	7.73508e-06	3.51505e-05
MCU	0.413792	7.43711	4.80443	7.75329e-06	3.52129e-05
ST3GAL3	-0.484619	5.5027	-4.80357	7.77871e-06	3.53079e-05
NARFL	0.475079	5.49411	4.80259	7.80779e-06	3.54194e-05
UBE2L6	0.57122	10.1306	4.80165	7.83593e-06	3.55265e-05
EZH1	0.71672	4.94557	4.80147	7.84146e-06	3.5531e-05
GCH1	0.611394	9.09567	4.80002	7.88481e-06	3.57069e-05
IFRD1	0.62012	6.91027	4.79833	7.93605e-06	3.59182e-05
IFT88	0.417218	6.11699	4.79697	7.97711e-06	3.60832e-05
OAS3	1.62638	9.03206	4.79617	8.00175e-06	3.61738e-05
GADD45A	0.652915	7.2929	4.79551	8.02183e-06	3.62437e-05
BCL2	0.634195	3.43396	4.7948	8.04363e-06	3.63213e-05
AP1S1	0.415279	5.11945	4.79382	8.07379e-06	3.64365e-05
MAP2K4	0.508185	6.87025	4.79299	8.09939e-06	3.65311e-05
EFCAB11	0.510133	2.881	4.79197	8.13085e-06	3.66519e-05
FAS	0.643039	6.10178	4.79094	8.16302e-06	3.67757e-05
CSNK1A1	0.651282	4.37285	4.79007	8.19002e-06	3.68762e-05
SDCBP	0.277074	11.4122	4.78855	8.23762e-06	3.70667e-05
CXCR4	0.591302	7.38495	4.78842	8.24178e-06	3.70667e-05
RRAGA	0.31328	7.68588	4.7879	8.25811e-06	3.71189e-05
FAM198B	0.661867	6.89851	4.78708	8.28411e-06	3.72145e-05
PXN	0.393779	8.94254	4.78515	8.34504e-06	3.74668e-05
CCL8	1.13309	3.67455	4.78393	8.3841e-06	3.76206e-05
MARCH2	0.600386	8.39296	4.78345	8.39927e-06	3.76671e-05
TARBP2	0.370541	4.61968	4.78204	8.44478e-06	3.78496e-05
FAM175B	0.543229	3.98956	4.78124	8.47039e-06	3.79427e-05
AP3S1	0.428177	8.57201	4.77852	8.55889e-06	3.83173e-05
PRPF38A	0.452921	5.12966	4.77602	8.64056e-06	3.86608e-05
UBE4A	0.311177	10.1202	4.77531	8.66414e-06	3.87442e-05
SH3BP5L	0.585471	8.40703	4.77169	8.78438e-06	3.92596e-05
WASL	0.535127	3.66821	4.77088	8.81157e-06	3.93458e-05
AP3D1	0.560022	6.82903	4.77081	8.8137e-06	3.93458e-05
CHUK	0.536704	6.00167	4.77054	8.82283e-06	3.93642e-05
IPO4	0.444006	5.26428	4.77035	8.82921e-06	3.93703e-05
LOC146880	0.403082	5.41134	4.77006	8.83916e-06	3.93922e-05
PTMS	0.580817	5.74832	4.76777	8.91632e-06	3.97136e-05
GFOD2	0.564532	4.90466	4.76499	9.01113e-06	4.01131e-05
BARD1	0.712636	4.70369	4.7644	9.03149e-06	4.01809e-05
EPT1	0.581507	4.58815	4.76384	9.0506e-06	4.02431e-05
RBM28	0.420996	4.58072	4.76307	9.07732e-06	4.03391e-05
CNGB1	0.480577	4.50587	4.76162	9.12748e-06	4.0539e-05
ABI3	0.571889	6.05282	4.76048	9.16712e-06	4.0692e-05
JUP	0.707666	5.72956	4.76005	9.18205e-06	4.07353e-05
CCT3	0.36462	8.52154	4.75839	9.24025e-06	4.09703e-05
STYX	0.610915	2.78742	4.75617	9.31877e-06	4.12952e-05
ATMIN	0.558441	3.01438	4.75555	9.3405e-06	4.13681e-05
REC8	0.796204	7.05685	4.75368	9.40724e-06	4.16402e-05
CES2	0.568192	6.33494	4.75314	9.42667e-06	4.17026e-05
SLC3A2	0.547228	5.41591	4.75091	9.50686e-06	4.20337e-05
AGPAT2	0.45153	5.8491	4.75028	9.52954e-06	4.20934e-05
RHBDD1	0.682679	3.33511	4.75024	9.53109e-06	4.20934e-05
SOS2	0.641074	6.16531	4.74962	9.55339e-06	4.21448e-05
SBNO2	0.712856	4.13086	4.74962	9.55347e-06	4.21448e-05
OSER1	0.420163	8.82583	4.74899	9.57652e-06	4.22228e-05
MBD2	0.428821	9.10859	4.74776	9.62132e-06	4.23965e-05
YIF1A	0.415507	5.48527	4.74697	9.65005e-06	4.24992e-05
AP1M1	0.554261	4.00112	4.74616	9.6801e-06	4.26076e-05
RPL18	0.451746	4.14052	4.74593	9.68839e-06	4.26202e-05
TMSB10	0.229408	12.4508	4.74451	9.74061e-06	4.2826e-05
NUB1	0.663741	8.24424	4.74428	9.74924e-06	4.28399e-05
SQRDL	0.423119	10.4961	4.74223	9.82555e-06	4.3151e-05
UBL4A	0.344217	6.21756	4.74189	9.8382e-06	4.31824e-05
PSMA4	0.378277	8.83652	4.74127	9.86137e-06	4.326e-05
USP34	0.687641	4.33936	4.74101	9.87121e-06	4.32789e-05
CCDC6	0.613063	3.98526	4.74086	9.87674e-06	4.3279e-05
UBE3C	0.482105	3.49317	4.73814	9.97921e-06	4.37036e-05
SENP6	0.482467	3.87803	4.73793	9.98709e-06	4.37137e-05
APAF1	0.500147	6.17996	4.73749	1.00037e-05	4.37621e-05
TCEB1	0.488367	2.91122	4.7367	1.00338e-05	4.38694e-05
RMI2	0.591989	4.71683	4.73584	1.00668e-05	4.39889e-05
LOC148413	0.373511	6.4379	4.73416	1.01311e-05	4.42452e-05
ITGA5	0.445017	8.69464	4.73283	1.01823e-05	4.44444e-05
NUDT14	0.371765	3.98532	4.73198	1.02153e-05	4.45636e-05
CDC42EP4	0.610976	6.69676	4.73099	1.02537e-05	4.47063e-05
SNX5	0.588634	6.1215	4.72948	1.03125e-05	4.49374e-05
SLC35E1	0.442371	4.60506	4.72712	1.0405e-05	4.53067e-05
BRD2	0.365818	8.38472	4.72703	1.04088e-05	4.53067e-05
TRAPPC13	0.686766	3.76772	4.7254	1.04734e-05	4.5563e-05
RGL1	0.672045	5.71489	4.72302	1.0568e-05	4.59488e-05
RNASEL	0.463262	7.59132	4.72265	1.05829e-05	4.59863e-05
CASP1	0.562196	7.76972	4.72252	1.05883e-05	4.59863e-05
RARA	0.694067	6.5495	4.72012	1.06848e-05	4.63798e-05
TNIK	0.695575	3.90696	4.71722	1.08028e-05	4.68657e-05
RFX1	0.465198	4.93131	4.71697	1.08131e-05	4.68846e-05
AP1G2	0.405402	8.7133	4.71621	1.08442e-05	4.69744e-05
FOLR3	1.29411	7.7636	4.71618	1.08458e-05	4.69744e-05
CDIPT	0.40142	7.40482	4.7134	1.09601e-05	4.74436e-05
DIRC2	0.597413	2.96007	4.713	1.09771e-05	4.74909e-05
CEACAM8	1.89816	6.61497	4.71189	1.1023e-05	4.7663e-05
PRC1	0.530999	4.19993	4.71112	1.10555e-05	4.77771e-05
KCTD5	0.442261	3.19232	4.70954	1.11218e-05	4.80373e-05
GINM1	0.576479	5.86884	4.70867	1.11584e-05	4.81642e-05
RNF144B	0.698163	4.27622	4.70852	1.11646e-05	4.81642e-05
ZNF738	0.630883	5.14347	4.7084	1.11696e-05	4.81642e-05
C15orf39	0.637467	3.70898	4.7081	1.11826e-05	4.81939e-05
ARHGEF7	0.498006	5.0577	4.70788	1.11918e-05	4.82072e-05
ACTN4	0.515516	7.05514	4.70759	1.1204e-05	4.8233e-05
STK11	0.658974	8.82513	4.70464	1.13297e-05	4.87477e-05
USF2	0.363752	7.45381	4.7039	1.13615e-05	4.88576e-05
APOO	0.54193	5.07642	4.70326	1.13892e-05	4.895e-05
ARMCX6	0.406494	9.57337	4.70304	1.13988e-05	4.89641e-05
HELZ	0.442321	4.07583	4.70224	1.14331e-05	4.9066e-05
GSDMD	0.489664	7.01968	4.7022	1.1435e-05	4.9066e-05
SARNP	0.415845	6.78254	4.70048	1.15092e-05	4.93577e-05
PSMD4	0.484793	9.85069	4.69986	1.15364e-05	4.94473e-05
UBN2	0.465307	5.04186	4.69966	1.15453e-05	4.94583e-05
PEX7	0.38077	2.45896	4.69869	1.15878e-05	4.9613e-05
IFT52	0.625844	5.50641	4.69666	1.1677e-05	4.9968e-05
JARID2	0.489555	3.90159	4.69587	1.17119e-05	5.00898e-05
CUL9	0.415845	3.74861	4.69535	1.1735e-05	5.01522e-05
ANKRD35	0.393704	2.95819	4.69525	1.17393e-05	5.01522e-05
BMP2K	0.636863	4.4012	4.69313	1.18336e-05	5.05276e-05
NAGK	0.529452	9.6924	4.69298	1.18402e-05	5.05283e-05
NRIP1	0.642817	3.91784	4.69153	1.19055e-05	5.07796e-05
ISY1	0.578404	8.51141	4.69066	1.19444e-05	5.09176e-05
PANX2	0.676999	7.21314	4.68954	1.19952e-05	5.11065e-05
MSRA	0.618109	6.51635	4.68697	1.21122e-05	5.15771e-05
IRF9	0.540343	9.64683	4.68676	1.21218e-05	5.15901e-05
PARP12	0.771994	9.88409	4.68522	1.21927e-05	5.18634e-05
TRANK1	0.446987	8.95974	4.6845	1.22256e-05	5.19755e-05
NAA10	0.41969	8.30551	4.68133	1.23727e-05	5.25721e-05
RANBP1	0.556771	4.68652	4.67954	1.24566e-05	5.28752e-05
POLR2C	0.443031	6.92149	4.67952	1.24575e-05	5.28752e-05
POLR2F	0.492629	6.21136	4.67764	1.25464e-05	5.32239e-05
ARHGDIA	0.524361	4.38261	4.67434	1.27034e-05	5.38608e-05
ZNF18	0.427583	7.86689	4.6737	1.27342e-05	5.39623e-05
FIS1	0.555078	8.40483	4.67354	1.27419e-05	5.39657e-05
KCTD2	0.380658	6.80037	4.6726	1.27872e-05	5.41283e-05
RNASEH1	0.543934	5.23731	4.67174	1.28288e-05	5.42751e-05
UNC50	0.434971	7.60539	4.67095	1.2867e-05	5.44073e-05
PHGDH	0.444301	4.83322	4.67074	1.28769e-05	5.44201e-05
CHCHD7	0.449405	6.64944	4.67004	1.29111e-05	5.4535e-05
RAB3GAP1	0.442439	7.48891	4.66977	1.2924e-05	5.4551e-05
MCOLN1	0.612598	6.20764	4.66968	1.29287e-05	5.4551e-05
CLEC4D	0.916508	7.70627	4.66937	1.29438e-05	5.45852e-05
PTPN1	0.471125	3.37348	4.66875	1.29742e-05	5.46839e-05
NFE2L1	0.354074	6.89771	4.66747	1.30366e-05	5.49176e-05
PPP1R35	0.481453	6.27312	4.66606	1.31061e-05	5.51808e-05
MAZ	0.437138	3.16413	4.66382	1.32172e-05	5.56188e-05
OSBPL9	0.427016	6.91422	4.66337	1.32394e-05	5.56822e-05
ZNF688	0.415852	2.87384	4.66274	1.3271e-05	5.57852e-05
COPRS	0.36602	4.01559	4.66178	1.3319e-05	5.59567e-05
FKBP14	0.415499	2.81959	4.65849	1.34852e-05	5.66249e-05
RNF31	0.463945	9.48015	4.6559	1.36171e-05	5.71483e-05
TTLL1	0.55601	4.0655	4.65511	1.36581e-05	5.72895e-05
NQO1	0.415883	3.94038	4.65466	1.36812e-05	5.73557e-05
SCO2	0.855157	8.83638	4.65434	1.36978e-05	5.73946e-05
SEPHS1	0.690469	6.5237	4.65399	1.37156e-05	5.74236e-05
CNEP1R1	0.502907	7.41589	4.65392	1.37193e-05	5.74236e-05
FAM32A	0.421689	8.27839	4.64754	1.40524e-05	5.87864e-05
EDEM2	0.455249	7.83813	4.64636	1.4115e-05	5.90169e-05
KLHL24	0.464182	6.35766	4.64526	1.41732e-05	5.92285e-05
ARSB	0.561774	5.1203	4.64486	1.41949e-05	5.92878e-05
MFNG	0.418165	8.39632	4.64234	1.433e-05	5.98203e-05
SCMH1	0.337612	4.09802	4.64144	1.43783e-05	5.99896e-05
PTBP3	0.547489	7.48035	4.64052	1.44283e-05	6.01371e-05
PPP1CB	0.420873	9.13542	4.64051	1.44289e-05	6.01371e-05
GANAB	0.516559	6.52484	4.63992	1.44606e-05	6.02373e-05
SPHK2	0.54387	4.44097	4.63716	1.46115e-05	6.08335e-05
TMEM63B	0.405747	4.91117	4.63542	1.47076e-05	6.12009e-05
TMEM254	0.469835	4.11857	4.6326	1.48639e-05	6.18188e-05
OGFRL1	0.737889	5.10239	4.63237	1.48765e-05	6.18355e-05
LRRC41	0.466596	4.54781	4.63225	1.48837e-05	6.18355e-05
ATP5J2	0.381668	5.39856	4.63193	1.49013e-05	6.18757e-05
DDAH2	0.52046	6.54831	4.63103	1.49519e-05	6.20533e-05
SNX13	0.5385	7.11366	4.63071	1.49698e-05	6.20946e-05
FLOT2	0.583595	8.17418	4.63052	1.49803e-05	6.21054e-05
SSBP4	0.425209	4.60043	4.62747	1.51532e-05	6.2789e-05
ABCB10	0.57691	5.68584	4.62427	1.53359e-05	6.35125e-05
PTPRA	0.434626	5.79452	4.62116	1.55157e-05	6.42232e-05
NCKAP5L	0.386605	5.26192	4.62096	1.55275e-05	6.42323e-05
PMM1	0.356118	6.40694	4.62083	1.55354e-05	6.42323e-05
IMPDH1	0.600412	5.48955	4.62071	1.55424e-05	6.42323e-05
EXOSC3	0.561634	4.26699	4.61782	1.57113e-05	6.4896e-05
GRPEL1	0.43032	6.05311	4.61674	1.57751e-05	6.51252e-05
LMNA	0.486603	4.06518	4.61651	1.57887e-05	6.5147e-05
EPSTI1	1.42155	8.82267	4.61502	1.58776e-05	6.54793e-05
FAM103A1	0.452446	6.96412	4.61387	1.59457e-05	6.57259e-05
TRIM41	0.337215	7.69316	4.61263	1.60203e-05	6.5968e-05
LILRB2	0.549747	9.86114	4.61261	1.60213e-05	6.5968e-05
PLEKHA3	0.406025	2.784	4.61192	1.60631e-05	6.61054e-05
CMAS	0.536834	6.33761	4.61085	1.61274e-05	6.63353e-05
UHRF1	0.632596	4.95887	4.60953	1.62074e-05	6.66296e-05
SELM	0.328389	3.42194	4.60794	1.63038e-05	6.69907e-05
ERAL1	0.418847	6.23826	4.60777	1.63146e-05	6.7e-05
SLC35D2	0.519478	6.08253	4.60726	1.63456e-05	6.70922e-05
FAM212A	0.402674	3.55492	4.60645	1.63951e-05	6.72604e-05
CPEB2	0.60567	6.01735	4.60429	1.65283e-05	6.77713e-05
RDH11	0.464242	2.9463	4.60358	1.65723e-05	6.79159e-05
ADAM17	0.516696	3.77071	4.60243	1.66441e-05	6.81748e-05
ZNF394	0.441987	7.4792	4.60047	1.67666e-05	6.86408e-05
PAK2	0.605559	5.50631	4.59982	1.68072e-05	6.87711e-05
MATK	0.419024	4.94507	4.5993	1.68403e-05	6.88706e-05
SAMD9	0.773286	7.24471	4.59898	1.68605e-05	6.89172e-05
GP1BA	0.532889	6.01636	4.59846	1.68929e-05	6.90139e-05
TNFAIP3	0.511007	6.21961	4.59713	1.69772e-05	6.9322e-05
RBM41	0.441641	4.67487	4.59494	1.71169e-05	6.98563e-05
DBI	0.453641	8.74805	4.59478	1.71275e-05	6.98632e-05
NFKBIZ	0.582226	6.7821	4.59416	1.71672e-05	6.99885e-05
CUEDC1	0.543747	4.84839	4.59375	1.71935e-05	7.00595e-05
UBE2J2	0.38948	5.69325	4.59242	1.72791e-05	7.03594e-05
DCTN1	0.382419	6.72571	4.59233	1.7285e-05	7.03594e-05
TMEM123	0.613998	8.34382	4.59098	1.73726e-05	7.06792e-05
CCDC136	0.422203	4.67475	4.5905	1.74034e-05	7.07679e-05
TMEM63A	0.487945	7.68636	4.58999	1.7437e-05	7.08676e-05
F12	0.483455	5.22489	4.58941	1.74748e-05	7.09848e-05
KBTBD4	0.481705	3.54753	4.58893	1.7506e-05	7.10746e-05
TGOLN2	0.494837	5.47883	4.58757	1.75955e-05	7.13704e-05
NFRKB	0.543279	3.87916	4.58754	1.7597e-05	7.13704e-05
AFF1	0.814374	7.06427	4.58627	1.76806e-05	7.16722e-05
GBP5	0.934099	7.51564	4.58308	1.78926e-05	7.24941e-05
IDH3G	0.489039	7.11889	4.57943	1.81387e-05	7.34534e-05
UCKL1	0.400104	3.6543	4.57843	1.82061e-05	7.36882e-05
CARD14	0.437612	4.0544	4.5776	1.82626e-05	7.38787e-05
LCN2	1.41172	7.9372	4.57703	1.83016e-05	7.39983e-05
SCYL1	0.533785	6.55153	4.57647	1.834e-05	7.41157e-05
CLP1	0.369927	6.92569	4.57565	1.83964e-05	7.43052e-05
ZMYM6	0.569195	3.67112	4.57243	1.86187e-05	7.51643e-05
NDUFS3	0.383417	8.07112	4.57228	1.86289e-05	7.51668e-05
TP53INP1	0.478794	2.78487	4.57181	1.86614e-05	7.52594e-05
TXNIP	0.316164	11.5635	4.5716	1.86762e-05	7.52804e-05
DUS2	0.353886	5.83394	4.57041	1.87597e-05	7.55781e-05
TIGD5	0.407682	5.57004	4.56824	1.89121e-05	7.61531e-05
MARC1	0.792555	7.85036	4.56797	1.89309e-05	7.61897e-05
FOXO3	0.551257	9.93914	4.56647	1.90373e-05	7.65785e-05
RAB24	0.42075	9.96141	4.5657	1.90917e-05	7.67579e-05
RAC2	0.657685	8.18898	4.56457	1.91726e-05	7.7044e-05
STX16	0.476433	5.94735	4.5632	1.92705e-05	7.73977e-05
UBE2C	0.477118	4.62344	4.56305	1.92816e-05	7.74025e-05
OGG1	0.404385	3.60503	4.56152	1.9392e-05	7.7806e-05
RALB	0.663935	5.02924	4.56135	1.94042e-05	7.78149e-05
GIPC1	0.441608	5.11839	4.56114	1.94192e-05	7.78353e-05
SESTD1	0.499277	6.58914	4.56014	1.94916e-05	7.80778e-05
JMJD8	0.337937	5.99789	4.56003	1.94995e-05	7.80778e-05
MVP	0.419757	6.96533	4.55827	1.96281e-05	7.85523e-05
TNPO2	0.423848	5.91258	4.55371	1.99645e-05	7.98581e-05
TMUB1	0.459781	5.30188	4.54986	2.02527e-05	8.09696e-05
TIMM17B	0.328253	5.76465	4.54934	2.02915e-05	8.10439e-05
SEC61B	0.731187	5.71773	4.54934	2.02919e-05	8.10439e-05
C21orf33	0.476106	4.94675	4.54874	2.03373e-05	8.11835e-05
GLG1	0.546188	6.50288	4.5465	2.05069e-05	8.18192e-05
LSM12	0.498751	5.02839	4.54564	2.05729e-05	8.20407e-05
BCKDK	0.537214	5.75138	4.54475	2.06411e-05	8.22707e-05
PNMA3	0.433102	4.39804	4.5432	2.07603e-05	8.26647e-05
POLL	0.489284	7.01564	4.54319	2.0761e-05	8.26647e-05
GALNT3	0.557797	7.66415	4.54196	2.08567e-05	8.30038e-05
PARP8	0.399088	9.78962	4.54144	2.08967e-05	8.31207e-05
AIRE	0.423281	3.99434	4.54059	2.09633e-05	8.33434e-05
NIN	0.615894	6.90447	4.53977	2.10267e-05	8.35533e-05
MED14	0.487487	3.27785	4.53346	2.15262e-05	8.54947e-05
ACTR8	0.44251	4.82514	4.53292	2.1569e-05	8.56215e-05
LARP4	0.630765	2.84394	4.52682	2.20632e-05	8.75253e-05
RBM27	0.492946	6.71892	4.52668	2.20749e-05	8.75253e-05
FBXO18	0.430365	4.62177	4.52659	2.20821e-05	8.75253e-05
NFATC1	0.437599	6.27992	4.52635	2.21025e-05	8.7562e-05
BAX	0.471279	5.71834	4.52583	2.21449e-05	8.76859e-05
IL23A	0.599313	3.89795	4.52531	2.21873e-05	8.78033e-05
USP1	0.665579	5.75193	4.5252	2.21969e-05	8.78033e-05
DPM1	0.334072	8.11839	4.52453	2.22521e-05	8.7977e-05
SLC31A1	0.416673	6.17418	4.52274	2.24001e-05	8.85178e-05
IMPAD1	0.649701	4.79892	4.51593	2.29736e-05	9.07383e-05
ANKDD1A	0.758347	5.43773	4.51548	2.3012e-05	9.08442e-05
SAR1A	0.391691	7.44713	4.51438	2.31062e-05	9.11704e-05
HMCES	0.392151	5.87084	4.51366	2.31673e-05	9.13582e-05
GNA15	0.390887	5.23592	4.51355	2.31771e-05	9.13582e-05
CXCR6	0.515335	5.02202	4.51215	2.32979e-05	9.17883e-05
NUCB1	0.584689	7.33325	4.5116	2.3345e-05	9.19275e-05
NUDT22	0.35592	7.31964	4.51018	2.34687e-05	9.23682e-05
ZMYM3	0.46905	3.21618	4.50728	2.37216e-05	9.33168e-05
APOBR	0.596769	7.98474	4.5062	2.38175e-05	9.3647e-05
DKFZP586I1420	0.371617	6.91721	4.50313	2.40892e-05	9.46679e-05
PI4KB	0.388127	5.35913	4.50266	2.41317e-05	9.47875e-05
RAB8A	0.377247	10.2538	4.50245	2.41501e-05	9.48126e-05
[truncated: 3,861 more rows]

## Sheet: GSE49454
	logFC	AveExpr	t	P.Value	adj.P.Val
FCER1A	-1.39613	8.20143	-5.76427	4.33434e-07	0.00340159
HLTF	-0.433172	6.21284	-5.35993	1.86532e-06	0.00731952
YTHDC2	-0.422296	5.28197	-4.97509	7.30492e-06	0.0179467
CACNA2D3	-0.743008	5.73518	-4.86018	1.09191e-05	0.0179467
PQLC3	-0.590815	8.24477	-4.84696	1.14339e-05	0.0179467
MMP9	1.53131	9.31337	4.6317	2.40649e-05	0.0231471
MARC1	0.897713	7.97328	4.60361	2.64965e-05	0.0231471
RSL24D1	-0.455174	9.49954	-4.59752	2.70549e-05	0.0231471
PID1	-0.585021	5.9805	-4.55745	3.10235e-05	0.0231471
SEMA4B	0.527109	7.52738	4.55373	3.14197e-05	0.0231471
SIGLEC5	0.809915	7.26237	4.54035	3.28854e-05	0.0231471
RBM3	-0.623087	7.35602	-4.51876	3.53931e-05	0.0231471
CD44	-0.564262	8.57451	-4.45904	4.33416e-05	0.0233005
UBALD2	0.504112	7.1592	4.44834	4.49394e-05	0.0233005
ZNRD1	-0.496548	5.87113	-4.44251	4.58331e-05	0.0233005
RRAGD	0.631475	8.14395	4.42721	4.8264e-05	0.0233005
KDM4B	0.435328	6.09673	4.40536	5.19537e-05	0.0233005
MANBAL	0.348639	6.10151	4.39698	5.34414e-05	0.0233005
LPAR6	-0.472772	7.68986	-4.36109	6.02924e-05	0.0249039
PNOC	0.523413	5.33164	4.32096	6.89649e-05	0.0270618
AP1S2	-0.410532	10.4142	-4.29133	7.61381e-05	0.0271871
TTYH2	-0.416903	5.60169	-4.27596	8.0138e-05	0.0271871
EXT1	0.369061	6.14199	4.27341	8.08211e-05	0.0271871
DYSF	0.802382	9.39516	4.26025	8.4438e-05	0.0271871
PDLIM7	0.641581	7.44628	4.25263	8.66052e-05	0.0271871
CHD7	0.536087	7.08751	4.20509	0.000101384	0.0296244
UBE2G2	-0.450354	7.7275	-4.2035	0.000101919	0.0296244
TC2N	-0.6099	5.93651	-4.15471	0.000119716	0.0317459
LTB4R	0.656736	6.87229	4.1509	0.000121228	0.0317459
ELF2	-0.455817	5.26052	-4.15058	0.000121353	0.0317459
HSF2	-0.415512	5.77701	-4.13076	0.000129523	0.0323597
MCEMP1	0.829335	8.87898	4.1013	0.000142652	0.0323597
TSEN15	-0.435617	6.92691	-4.09101	0.000147536	0.0323597
PREP	-0.391754	6.52652	-4.09079	0.000147642	0.0323597
TGIF1	-0.364293	6.78822	-4.08751	0.000149231	0.0323597
MITD1	-0.299421	7.57435	-4.08217	0.000151858	0.0323597
SLC2A4RG	-0.341009	6.04915	-4.07864	0.000153617	0.0323597
CKAP4	0.587395	8.92738	4.07258	0.000156686	0.0323597
RTN1	-0.599394	6.712	-4.05502	0.00016592	0.0333882
SH3KBP1	-0.672623	6.82201	-4.01452	0.000189258	0.0355018
FCGBP	-0.897817	7.323	-4.01427	0.000189412	0.0355018
TMCC3	0.645168	5.72545	4.00783	0.000193406	0.0355018
KLHL9	-0.412893	7.1325	-4.00606	0.000194518	0.0355018
CLEC10A	-0.450609	5.46967	-3.99287	0.00020301	0.0360774
CD1C	-0.357748	5.37196	-3.98705	0.000206866	0.0360774
UBN1	0.44656	9.88919	3.96417	0.000222727	0.0379991
LRRN1	0.417457	5.27756	3.9454	0.000236605	0.0395079
KLHDC8B	0.797967	6.94975	3.9213	0.000255659	0.0418003
TRIB1	0.561265	7.96146	3.90859	0.000266295	0.0426507
PPP1CB	-0.337061	8.63215	-3.89753	0.000275895	0.0428587
S100A12	0.821008	8.76821	3.89457	0.000278516	0.0428587
VNN1	0.855373	6.41921	3.88184	0.000290092	0.0437815
CDC14A	-0.443013	6.75526	-3.83929	0.000332213	0.0484384
TYW3	-0.464373	6.14426	-3.83423	0.000337591	0.0484384
SH3BP5L	0.444444	6.56163	3.83016	0.000341988	0.0484384
HNMT	-0.530135	7.11182	-3.82482	0.000347833	0.0484384
RBBP4	-0.327411	6.76422	-3.82124	0.000351808	0.0484384
EHBP1	-0.344319	5.90819	-3.81198	0.000362285	0.0490209
SRSF4	-0.219265	9.29252	-3.79531	0.000381905	0.0492438
MDFIC	-0.658927	6.07446	-3.79433	0.000383094	0.0492438
M6PR	-0.451115	8.81586	-3.79392	0.000383583	0.0492438
CHST15	0.474812	10.0565	3.77772	0.000403714	0.0492438
NIF3L1	-0.41941	7.75067	-3.77394	0.00040856	0.0492438
TCTN3	-0.44258	5.61814	-3.77165	0.00041152	0.0492438
ROPN1L	0.615813	6.9618	3.7714	0.00041184	0.0492438
ASTE1	-0.314688	6.62622	-3.7685	0.000415627	0.0492438
NUPL2	-0.309695	6.72477	-3.76487	0.000420405	0.0492438
USP14	-0.463304	5.50742	-3.75859	0.000428805	0.0494891
C12orf45	-0.377878	6.03109	-3.75328	0.00043602	0.0495925
MLF2	0.260119	7.46982	3.74306	0.000450256	0.0498606
ADD1	0.463567	7.2331	3.74169	0.000452203	0.0498606
SLC26A8	0.837171	6.86522	3.73802	0.000457437	0.0498606
BMX	0.647546	5.58451	3.71774	0.000487463	0.0517841
HIST2H2AA3	0.61213	9.15803	3.7172	0.000488281	0.0517841
EPG5	0.287175	5.53028	3.71259	0.00049538	0.0518365
XRN2	-0.323625	8.19958	-3.70439	0.000508255	0.052484
ENHO	0.294141	5.24018	3.68054	0.000547511	0.0558035
ZC3H14	-0.33569	5.69745	-3.66146	0.000581013	0.05649
MAF	-0.474831	6.32918	-3.66099	0.000581846	0.05649
ZMYM6	-0.421536	8.65156	-3.65746	0.000588271	0.05649
BTNL3	1.02279	5.63666	3.65542	0.000592003	0.05649
BTF3L4	-0.391004	7.11619	-3.6539	0.000594808	0.05649
SERPINB9	-0.418207	5.60468	-3.64935	0.000603263	0.05649
MZT1	-0.386638	6.02152	-3.64727	0.000607172	0.05649
ADAM19	0.520276	8.88175	3.64084	0.000619403	0.05649
CLEC4D	0.714632	6.74489	3.63658	0.000627621	0.05649
SLC25A24	-0.500064	5.22471	-3.63618	0.000628415	0.05649
NADK	0.539	8.5875	3.62941	0.000641715	0.05649
CACYBP	-0.510212	7.37255	-3.62769	0.000645133	0.05649
TMEM14A	-0.453379	5.4272	-3.62635	0.000647821	0.05649
CSF1R	-0.461402	10.2871	-3.61379	0.000673455	0.0569858
TFCP2	-0.26349	6.575	-3.6134	0.000674277	0.0569858
TXNDC11	0.381162	6.45721	3.61291	0.000675291	0.0569858
TPST1	1.11094	5.8195	3.60907	0.00068335	0.0570525
TTC37	-0.39648	7.48477	-3.6007	0.000701226	0.0572722
CCNJL	0.582513	5.90415	3.59958	0.000703642	0.0572722
SRPK1	0.472721	7.95364	3.59763	0.000707875	0.0572722
ERMARD	-0.248109	5.87523	-3.58933	0.000726218	0.0577204
ATP5H	-0.343742	10.0215	-3.58537	0.000735121	0.0577204
PPP2CA	-0.245474	10.0897	-3.57456	0.000759932	0.0577204
CLIP4	-0.461405	6.22856	-3.57286	0.000763924	0.0577204
KCTD6	-0.301141	5.78087	-3.57001	0.000770644	0.0577204
CHN2	-0.355582	5.51558	-3.56855	0.000774092	0.0577204
VPS37B	0.324819	7.22384	3.56769	0.000776135	0.0577204
MARK3	0.328008	6.21605	3.56767	0.000776196	0.0577204
ADAM17	0.305967	7.29565	3.56624	0.000779608	0.0577204
CD74	-0.435263	7.04422	-3.56134	0.000791395	0.0579168
PTGER2	-0.523806	7.69393	-3.5517	0.000815135	0.0579168
AGPAT2	0.389997	6.16457	3.55092	0.000817087	0.0579168
STARD10	0.390952	6.38046	3.55014	0.000819021	0.0579168
CA4	1.02169	7.90858	3.55009	0.000819159	0.0579168
DHTKD1	0.338584	5.50895	3.54119	0.000841772	0.0589842
MTF1	0.38805	7.51873	3.53542	0.000856742	0.0595019
DGKD	0.327297	7.52809	3.53075	0.000869047	0.059827
HNRNPA0	-0.344364	8.0641	-3.52269	0.000890673	0.0607826
CD19	0.894462	6.79403	3.51138	0.000921899	0.0616464
DIP2A	-0.400831	5.44768	-3.5087	0.000929448	0.0616464
DNAJC24	-0.402316	5.56626	-3.50764	0.000932447	0.0616464
CMTR2	-0.401163	5.98214	-3.50611	0.000936797	0.0616464
TP53INP1	0.484363	7.47215	3.50304	0.000945584	0.0616464
NAA20	-0.459883	7.63067	-3.50135	0.000950461	0.0616464
FNTA	-0.52977	7.08545	-3.49363	0.000973015	0.0625629
ITGB1	-0.461764	8.32557	-3.48171	0.00100883	0.0625629
ACSL1	0.74629	9.42802	3.48164	0.00100905	0.0625629
OXNAD1	-0.585663	6.70305	-3.4804	0.00101285	0.0625629
OSTC	-0.508905	8.99019	-3.48024	0.00101335	0.0625629
THUMPD1	-0.351629	7.67309	-3.47661	0.00102454	0.0625629
TLE1	0.431566	5.33899	3.47179	0.0010396	0.0625629
AHNAK	-0.417601	10.3954	-3.47073	0.00104293	0.0625629
RBP7	0.488552	7.05569	3.46927	0.00104757	0.0625629
TUBA4A	0.532744	8.32698	3.46818	0.00105101	0.0625629
HMGN4	-0.279451	9.27279	-3.46778	0.00105228	0.0625629
NDUFA10	-0.277414	6.33962	-3.45479	0.00109443	0.0634459
DHX9	-0.394598	6.84625	-3.45465	0.00109488	0.0634459
OPLAH	0.586923	5.93741	3.45117	0.00110646	0.0634459
EAF2	0.385136	6.09487	3.44859	0.00111508	0.0634459
DUS4L	-0.269015	5.30013	-3.44841	0.00111571	0.0634459
PLEKHA1	-0.543181	6.34527	-3.44618	0.00112321	0.0634459
MTMR3	0.478205	6.93658	3.44193	0.00113769	0.0634459
SLC25A36	-0.351961	5.93053	-3.43919	0.00114715	0.0634459
POLR2B	-0.288184	7.71578	-3.43899	0.00114784	0.0634459
KIF2A	-0.257152	7.2228	-3.4369	0.00115507	0.0634459
TMEM184B	0.321933	6.52709	3.43662	0.00115606	0.0634459
ELL2	0.4186	5.75171	3.43413	0.00116474	0.0634782
SEMA6B	0.353966	5.38796	3.43105	0.00117559	0.0636278
SLC2A11	1.21119	6.36685	3.4255	0.00119537	0.064135
ERCC5	-0.372007	7.94928	-3.42385	0.00120131	0.064135
PDLIM1	0.494277	7.22961	3.41496	0.00123381	0.065425
KLRB1	-0.735295	9.57935	-3.41039	0.00125084	0.0658832
MRFAP1L1	-0.327486	9.38232	-3.40149	0.00128467	0.066463
SYTL2	-0.542131	6.69203	-3.39817	0.0012975	0.066463
FASTKD3	-0.323978	6.10812	-3.39673	0.00130311	0.066463
SDE2	-0.294797	6.96975	-3.39389	0.00131423	0.066463
CAMKMT	-0.329454	5.36893	-3.39351	0.00131573	0.066463
EIF3L	-0.478859	10.2649	-3.39328	0.00131664	0.066463
REV1	-0.229106	6.45597	-3.39214	0.00132113	0.066463
UBASH3A	-0.547147	6.72293	-3.38949	0.00133162	0.0665641
GLRX3	-0.378359	7.27252	-3.38647	0.00134372	0.0667195
PREX1	0.420283	7.76569	3.38077	0.00136677	0.0667195
TMEM91	0.497581	9.25848	3.37552	0.00138836	0.0667195
F5	0.552341	7.5252	3.37446	0.00139274	0.0667195
NUCB1	0.256868	11.0723	3.37294	0.00139907	0.0667195
UBL3	-0.253277	8.17243	-3.37261	0.00140048	0.0667195
TCEAL8	-0.474049	6.91672	-3.37233	0.00140161	0.0667195
YARS2	-0.337003	6.5041	-3.37207	0.00140274	0.0667195
CAPRIN1	-0.362036	6.39737	-3.36743	0.00142224	0.0672393
MARS2	-0.339279	5.60032	-3.36517	0.00143186	0.067289
FCRL5	0.554336	5.63205	3.35705	0.0014669	0.0684042
ARG1	1.24183	6.64592	3.35506	0.00147561	0.0684042
NPRL2	-0.262839	8.35557	-3.35366	0.00148174	0.0684042
IRAK3	0.617514	7.27001	3.34968	0.00149939	0.0686521
TIAM1	-0.395656	5.33154	-3.34682	0.00151218	0.0686521
PLEKHA3	-0.346123	5.52855	-3.3435	0.00152717	0.0686521
TMEM5	-0.354531	6.54977	-3.34343	0.00152746	0.0686521
ZNF25	-0.254347	6.82488	-3.34269	0.00153085	0.0686521
ATP5F1	-0.444051	8.34171	-3.34009	0.00154268	0.0687895
PMPCB	-0.315756	8.16265	-3.33757	0.00155427	0.0689147
VPS29	-0.248835	9.25852	-3.32838	0.00159716	0.0697495
VASP	0.506626	7.76209	3.32835	0.00159731	0.0697495
CBLL1	-0.320131	7.5656	-3.32641	0.00160651	0.0697495
DDX46	-0.268746	6.62956	-3.32478	0.00161429	0.0697495
DNM1L	-0.307274	6.09625	-3.3241	0.00161753	0.0697495
ZDHHC8	-0.319915	8.74662	-3.32012	0.00163669	0.07019
COMMD6	-0.334086	10.4619	-3.31478	0.00166274	0.0708083
REPS2	0.636682	6.22038	3.31347	0.00166916	0.0708083
VASH1	-0.459823	5.43051	-3.30985	0.00168711	0.0709144
GATA3	-0.357167	5.47367	-3.30933	0.00168973	0.0709144
EIF2B5	-0.359291	7.2562	-3.30546	0.00170913	0.0713472
RAI1	-0.346167	6.09026	-3.29851	0.00174451	0.0717824
N4BP2L1	-0.272084	6.3466	-3.29783	0.001748	0.0717824
KRIT1	-0.303271	5.9405	-3.29718	0.00175137	0.0717824
RPS6KA1	0.247296	9.09403	3.29625	0.00175614	0.0717824
PSMD6	-0.349478	8.02964	-3.29057	0.0017858	0.0724254
SLU7	0.267519	7.1248	3.28842	0.00179713	0.0724254
CDA	0.641205	8.30015	3.27751	0.00185572	0.0724254
SAMHD1	-0.381805	5.27857	-3.27744	0.0018561	0.0724254
OBFC1	-0.304648	7.33223	-3.27441	0.00187267	0.0724254
ARID3A	0.43856	8.47369	3.27168	0.00188773	0.0724254
CX3CR1	-0.578406	9.84196	-3.2713	0.00188984	0.0724254
ACTR1B	-0.256819	6.84452	-3.27082	0.00189248	0.0724254
PRNP	-0.581906	7.97638	-3.26987	0.00189777	0.0724254
SPI1	0.351774	9.91023	3.26912	0.00190194	0.0724254
GALNT11	-0.274629	7.32652	-3.26797	0.0019084	0.0724254
CYP4F3	0.830177	6.84095	3.26656	0.00191626	0.0724254
RPL22	-0.507862	9.34369	-3.26614	0.00191867	0.0724254
RIN3	0.316485	6.37086	3.26417	0.00192978	0.0724254
ATF2	-0.314564	5.49296	-3.26341	0.00193404	0.0724254
S100A6	0.273961	11.9062	3.25774	0.00196645	0.0724254
KLHL2	0.578135	6.64626	3.25595	0.00197679	0.0724254
EPHX2	-0.542684	6.26092	-3.25557	0.00197898	0.0724254
SS18L2	-0.357566	9.73002	-3.25533	0.00198035	0.0724254
ZCCHC8	-0.268139	6.7641	-3.25372	0.00198974	0.0724254
FAM208A	-0.262897	6.14174	-3.24972	0.00201311	0.0724254
ABHD15	-0.346966	5.58306	-3.24835	0.00202123	0.0724254
CERK	-0.335824	8.36507	-3.24592	0.00203563	0.0724254
TSR1	-0.357439	5.80009	-3.24284	0.00205402	0.0724254
KDM6B	0.392129	6.21482	3.24161	0.00206143	0.0724254
ARL14EP	-0.403207	6.59992	-3.24105	0.00206476	0.0724254
DOK2	-0.29484	5.26153	-3.23969	0.00207299	0.0724254
S100A9	0.232905	13.5036	3.23969	0.00207299	0.0724254
ALKBH5	-0.283342	10.3917	-3.23926	0.0020756	0.0724254
UBE2J1	0.406146	8.3511	3.23779	0.00208453	0.0724254
POP5	-0.351082	6.64601	-3.2373	0.00208753	0.0724254
N4BP2L2	0.43949	6.94838	3.23324	0.00211235	0.0724254
IL32	-0.526113	9.51501	-3.23322	0.00211248	0.0724254
OPA3	-0.428634	6.02919	-3.23226	0.00211841	0.0724254
COMMD10	-0.409631	6.08167	-3.23187	0.00212081	0.0724254
RNF114	-0.200838	7.87884	-3.23151	0.00212304	0.0724254
OGFR	0.300415	7.15704	3.23126	0.00212458	0.0724254
TMEM206	-0.32211	5.99652	-3.23035	0.00213026	0.0724254
BEX4	-0.484092	6.56835	-3.22869	0.00214055	0.0724254
OSCAR	0.359282	8.32145	3.22862	0.00214101	0.0724254
MAP1S	0.238794	6.65422	3.22493	0.00216414	0.0728934
PADI4	0.718131	10.2489	3.22343	0.00217362	0.0728997
TMEM150A	-0.264317	6.40984	-3.21923	0.00220036	0.0731866
MAN2A2	0.475412	6.68078	3.21916	0.00220082	0.0731866
ZNHIT3	-0.340832	9.06381	-3.21608	0.00222058	0.073532
ZNF277	-0.359231	7.76415	-3.21452	0.00223068	0.0735562
RPL19	-0.282743	12.7515	-3.21108	0.00225313	0.0739858
SLC35A5	0.325253	7.73585	3.20828	0.00227148	0.0742774
MS4A7	-0.515676	7.80079	-3.20449	0.00229667	0.0747894
PRRG4	0.460092	6.1806	3.19333	0.00237219	0.0763651
ZSCAN32	-0.214684	6.88432	-3.19305	0.00237408	0.0763651
IER5	-0.291456	7.54893	-3.19068	0.00239042	0.0763651
CRISPLD2	0.593996	8.96763	3.1898	0.00239656	0.0763651
THEMIS	-0.558193	7.1882	-3.18908	0.00240155	0.0763651
KLHL20	-0.356338	5.30818	-3.18789	0.00240978	0.0763651
USP16	-0.256798	7.62019	-3.18741	0.00241317	0.0763651
TMEM173	-0.344796	8.31988	-3.17804	0.00247943	0.0772522
HNRNPR	-0.377275	8.96135	-3.17764	0.00248233	0.0772522
RANBP6	-0.260751	5.86482	-3.17749	0.00248338	0.0772522
BCL6	0.567374	10.2938	3.17741	0.00248398	0.0772522
C1orf109	-0.288408	5.75526	-3.17499	0.00250136	0.0772522
ACYP1	-0.315453	6.43236	-3.17344	0.00251257	0.0772522
NPC1	-0.336699	6.57177	-3.17167	0.00252543	0.0772522
EDAR	-0.271716	5.20469	-3.17074	0.00253225	0.0772522
KLRG1	-0.708302	7.84099	-3.16926	0.00254305	0.0772522
JUN	0.32182	5.99043	3.16904	0.00254466	0.0772522
STAT4	-0.412084	8.27308	-3.16668	0.00256205	0.0772522
MTCH1	-0.201849	9.8758	-3.16618	0.00256579	0.0772522
RTEL1	0.269367	5.79908	3.16572	0.00256917	0.0772522
TMEM116	-0.339023	6.6075	-3.16034	0.00260928	0.0778631
GSE1	-0.274921	7.25666	-3.15947	0.00261588	0.0778631
HIST1H2BD	0.614891	7.81621	3.15902	0.00261925	0.0778631
GPN3	-0.278956	6.72289	-3.15551	0.00264582	0.0782358
UFM1	-0.347533	7.31344	-3.15454	0.00265323	0.0782358
UFSP2	-0.347154	6.84059	-3.15344	0.00266169	0.0782358
SHQ1	-0.302879	5.48772	-3.151	0.00268043	0.0782733
ARMC10	-0.384673	6.85817	-3.14911	0.00269502	0.0782733
PRKCZ	0.330608	6.58553	3.14703	0.00271117	0.0782733
DNAJA1	-0.281911	10.3405	-3.14668	0.00271391	0.0782733
RAB11FIP5	-0.509547	5.6359	-3.14604	0.00271892	0.0782733
NCOA3	0.211848	8.4494	3.14554	0.00272281	0.0782733
B4GALT4	0.391119	6.49241	3.14294	0.00274319	0.078313
EIF3E	-0.330005	11.4812	-3.14232	0.00274811	0.078313
TBCE	-0.245255	6.64394	-3.13929	0.00277211	0.078313
G3BP2	-0.453966	7.22794	-3.13885	0.00277559	0.078313
KIAA1143	-0.273937	5.63504	-3.13855	0.00277798	0.078313
MFNG	-0.292831	9.50758	-3.13762	0.00278544	0.078313
IFRD1	0.45661	7.50606	3.13654	0.00279404	0.078313
IGBP1	-0.251802	8.22183	-3.13498	0.00280659	0.0783847
NGDN	-0.42062	6.96612	-3.13337	0.00281958	0.0784265
TMED10	-0.442366	7.42867	-3.13221	0.00282896	0.0784265
H2AFJ	0.396216	9.08265	3.13043	0.00284341	0.0784265
PYROXD2	-0.364621	5.46822	-3.12744	0.00286791	0.0784265
ORMDL1	-0.283208	8.87509	-3.12719	0.00286991	0.0784265
AMD1	-0.385101	7.29086	-3.12586	0.00288087	0.0784265
PLGRKT	-0.248336	7.29703	-3.12579	0.00288147	0.0784265
PCCA	-0.283588	5.66075	-3.12499	0.00288803	0.0784265
COX7C	-0.382538	11.1742	-3.12304	0.00290426	0.0784912
ZW10	-0.320706	6.76052	-3.1223	0.00291041	0.0784912
RIOK2	-0.398251	6.69706	-3.11826	0.00294425	0.078958
FADD	0.314755	7.93043	3.11783	0.00294785	0.078958
RBM4	-0.292308	8.06551	-3.11051	0.00301013	0.0803521
GMFG	0.255943	11.0716	3.10835	0.00302875	0.0803933
BCL11B	-0.609634	8.8624	-3.10726	0.00303818	0.0803933
HIST2H2BE	0.563619	8.53235	3.10578	0.00305103	0.0803933
PSMC6	-0.278032	8.69238	-3.1056	0.00305265	0.0803933
NUDT9	-0.323339	5.34717	-3.10354	0.00307063	0.0805963
RASGRP1	-0.47004	7.26804	-3.10137	0.00308967	0.080687
TLE4	0.269315	6.55937	3.1008	0.00309465	0.080687
PPP2R5C	-0.322146	5.18021	-3.0987	0.00311324	0.0808715
TARP	-0.588247	7.25712	-3.09768	0.00312233	0.0808715
UNC50	-0.210783	8.80922	-3.09301	0.00316414	0.0814881
SON	-0.341937	6.69486	-3.09269	0.00316702	0.0814881
TGFBI	-0.382053	9.68962	-3.09155	0.00317729	0.0814881
RCN2	-0.384903	7.10419	-3.08644	0.00322378	0.082411
VPS35	-0.310044	8.0203	-3.08472	0.00323958	0.0825461
PPP2R5A	0.314624	8.89508	3.07985	0.00328477	0.0834267
LCK	-0.518074	5.90383	-3.0783	0.00329921	0.0835233
GNL2	-0.284158	8.36336	-3.07504	0.00332986	0.0838343
RPS29	-0.468907	11.9709	-3.07473	0.00333286	0.0838343
GALT	-0.291479	5.74916	-3.07305	0.00334879	0.083872
SUN1	-0.32206	6.25017	-3.07028	0.00337515	0.083872
DOCK10	-0.402114	8.75755	-3.06972	0.00338047	0.083872
ATAD1	-0.290043	6.61837	-3.06875	0.00338979	0.083872
LRRC47	-0.242502	6.90175	-3.06766	0.00340028	0.083872
MED10	-0.256532	7.86389	-3.06618	0.00341457	0.083872
CASP2	-0.210951	6.73887	-3.06478	0.00342817	0.083872
NAPA	0.396132	6.42093	3.06443	0.0034316	0.083872
VPREB3	0.895948	6.46459	3.06438	0.00343203	0.083872
NFIL3	0.534162	7.75484	3.0634	0.00344154	0.083872
C3orf38	-0.332018	6.65269	-3.06198	0.00345542	0.083872
ZNF134	-0.310973	5.59825	-3.06085	0.00346649	0.083872
KIF1B	0.405997	7.156	3.059	0.00348469	0.083872
GIMAP7	-0.508205	11.1256	-3.0588	0.00348663	0.083872
SF3A3	-0.342157	8.73574	-3.05799	0.00349467	0.083872
RAP2A	-0.406333	7.03892	-3.05536	0.00352075	0.0841622
SLC25A43	-0.364488	6.23228	-3.04723	0.00360258	0.0841622
QRICH1	-0.252365	8.25777	-3.046	0.00361513	0.0841622
PLP2	0.282631	7.13451	3.04543	0.0036209	0.0841622
ABLIM3	0.448256	5.40556	3.04483	0.00362707	0.0841622
HINT1	-0.441332	10.3287	-3.04439	0.00363156	0.0841622
RANBP3	-0.24296	5.57448	-3.04392	0.0036364	0.0841622
CD96	-0.53428	8.00123	-3.04372	0.00363842	0.0841622
ARHGEF11	0.338978	5.59333	3.04265	0.00364945	0.0841622
MED12	0.278916	6.038	3.04112	0.00366524	0.0841622
HIST1H1C	0.538509	7.91218	3.03614	0.00371699	0.0841622
ARHGAP27	0.451378	6.39044	3.03601	0.00371837	0.0841622
RAB4B	0.217698	6.74829	3.03486	0.00373044	0.0841622
ICK	-0.286627	6.15262	-3.03307	0.00374928	0.0841622
CCDC88B	0.345123	6.4245	3.03208	0.0037597	0.0841622
LINC00173	0.363955	5.34441	3.0315	0.00376585	0.0841622
DDX19B	-0.304267	5.9955	-3.03098	0.00377141	0.0841622
BRPF1	-0.243277	9.05725	-3.0308	0.00377331	0.0841622
CD86	-0.532586	7.39983	-3.03075	0.00377389	0.0841622
GNB2	0.322621	6.98165	3.02974	0.00378459	0.0841622
EID2	-0.388053	5.55082	-3.02941	0.00378814	0.0841622
CD247	-0.546473	10.406	-3.02818	0.00380124	0.0841622
DENND3	0.502645	7.83846	3.02786	0.00380465	0.0841622
PRR5L	-0.475136	6.34986	-3.02741	0.00380953	0.0841622
LRP10	0.321656	10.4611	3.02726	0.00381104	0.0841622
CLEC4E	0.638056	6.37236	3.02692	0.00381474	0.0841622
EXOC6	0.346767	7.15933	3.02689	0.00381504	0.0841622
FBXL16	-0.333028	5.56281	-3.02614	0.00382309	0.0841622
TRMT11	-0.427437	5.69547	-3.02478	0.00383775	0.0841622
ECI2	-0.384907	7.03304	-3.02317	0.00385517	0.0841622
PEA15	-0.395515	8.26024	-3.0227	0.00386026	0.0841622
KIAA2013	0.229674	8.04412	3.022	0.00386791	0.0841622
IARS2	-0.276651	8.13242	-3.0209	0.00387984	0.0841622
C16orf58	-0.316754	8.13283	-3.0205	0.00388415	0.0841622
RINT1	-0.232467	5.76343	-3.01807	0.00391076	0.0841622
AIF1	-0.326667	10.7366	-3.01803	0.00391129	0.0841622
CCSER2	-0.357949	7.25979	-3.01701	0.0039225	0.0841622
MRPL32	-0.268002	7.94787	-3.01583	0.00393548	0.0841622
BEND7	0.400327	5.44877	3.01545	0.00393966	0.0841622
FNBP1	-0.205884	10.3133	-3.01503	0.00394429	0.0841622
HLA-DPA1	-0.444589	10.7752	-3.01418	0.00395369	0.0841622
RPAIN	-0.332346	7.80535	-3.01387	0.00395717	0.0841622
ANXA3	0.7631	7.52396	3.01045	0.00399534	0.0847445
S100A11	0.356965	9.91852	3.00944	0.00400667	0.0847557
HLA-DOB	0.5743	6.36072	3.00325	0.00407673	0.0859836
MYBPC3	0.454135	6.48265	3.00077	0.00410518	0.0859836
SYT11	-0.382145	8.50472	-2.99666	0.00415261	0.0859836
TUFT1	0.425765	5.57266	2.99621	0.00415784	0.0859836
TRAT1	-0.638036	7.50123	-2.99558	0.00416513	0.0859836
MOAP1	-0.28326	7.05109	-2.99554	0.0041657	0.0859836
ANKHD1	-0.198713	7.31575	-2.99532	0.00416824	0.0859836
SMARCAD1	-0.318906	5.43391	-2.9944	0.00417891	0.0859836
BAG3	-0.48439	6.31153	-2.99322	0.00419276	0.0859836
PTGER4	-0.250297	8.30514	-2.99271	0.00419878	0.0859836
MSRB1	0.456123	11.6146	2.99253	0.00420079	0.0859836
ANKMY2	-0.287687	5.82648	-2.99209	0.00420601	0.0859836
GCH1	-0.389844	5.38379	-2.99085	0.00422062	0.0859836
E2F3	0.336719	7.9958	2.99065	0.00422298	0.0859836
ASPM	0.396044	5.35138	2.98793	0.00425519	0.0859836
ZZZ3	-0.330077	6.79161	-2.98755	0.00425972	0.0859836
MTMR11	-0.372979	8.24894	-2.98739	0.00426158	0.0859836
KIAA0586	-0.285518	6.01618	-2.98711	0.00426491	0.0859836
PXN	0.346412	6.99366	2.98644	0.00427289	0.0859836
OPRL1	0.370433	7.95506	2.98466	0.00429421	0.0861564
CLUAP1	-0.365824	5.78122	-2.98389	0.00430343	0.0861564
CEP162	0.287368	6.08593	2.98136	0.00433391	0.0864357
MYOF	-0.435527	6.2452	-2.98087	0.00433985	0.0864357
RAB9A	-0.23635	8.02152	-2.97977	0.00435311	0.0864357
MBD6	0.419611	8.57087	2.97909	0.00436144	0.0864357
CD244	-0.403728	5.67365	-2.9766	0.00439183	0.0868189
MRPS6	-0.305205	9.39911	-2.9736	0.00442859	0.086875
RHBDF2	0.250046	6.57468	2.97287	0.00443764	0.086875
USP10	0.546244	9.26298	2.97279	0.00443864	0.086875
ADCY4	0.494646	6.07708	2.97276	0.00443895	0.086875
DHX34	0.444157	7.2047	2.96967	0.00447733	0.0874081
CPVL	-0.494427	9.38231	-2.96688	0.00451226	0.0878425
KIAA0922	0.220529	8.47685	2.96581	0.00452564	0.0878425
RAB1A	0.276584	6.54594	2.96438	0.00454372	0.0878425
PAFAH1B1	-0.206336	8.74049	-2.96433	0.00454435	0.0878425
ADPGK	0.213487	7.95171	2.96237	0.00456916	0.0881052
MORC2	-0.374052	6.09624	-2.95993	0.00460021	0.0884863
PDZD4	-0.385304	5.29784	-2.95662	0.00464265	0.0885758
ZNF329	-0.299183	5.60961	-2.95541	0.00465826	0.0885758
RHOG	0.27283	11.1678	2.95488	0.00466516	0.0885758
TMEM204	-0.573264	6.67242	-2.95386	0.00467845	0.0885758
TRIM68	-0.315638	6.35643	-2.95368	0.00468072	0.0885758
CTDSPL2	-0.293221	6.25711	-2.95351	0.00468294	0.0885758
ZNF133	-0.202361	5.52407	-2.95344	0.00468386	0.0885758
LETMD1	-0.295042	5.87161	-2.95235	0.00469799	0.0886295
ANPEP	0.482161	8.31233	2.9511	0.00471435	0.0886385
SMARCD3	0.391114	6.58448	2.95052	0.00472188	0.0886385
DDX28	-0.217466	6.42743	-2.94972	0.00473236	0.0886385
C5AR1	0.388787	9.0888	2.94587	0.00478311	0.0889632
TIMM8B	0.269954	5.65679	2.94546	0.00478866	0.0889632
RALA	-0.292423	8.53647	-2.94509	0.0047935	0.0889632
KLHL42	-0.273425	6.24422	-2.94498	0.00479503	0.0889632
NDUFB5	-0.284386	9.69313	-2.94348	0.00481492	0.0890041
RSL1D1	-0.38428	8.62831	-2.94311	0.00481992	0.0890041
ZBTB21	-0.277477	5.85746	-2.94109	0.00484685	0.0892913
HLA-DMA	-0.34497	10.2436	-2.94009	0.00486034	0.0893301
RTN3	0.494784	6.75128	2.93922	0.00487207	0.0893365
SHKBP1	0.363996	7.29899	2.9377	0.00489255	0.0893428
PUM1	-0.204441	8.66854	-2.93751	0.00489518	0.0893428
POU2F1	0.293164	6.06799	2.93491	0.0049305	0.0896609
ACP1	-0.348131	7.9086	-2.93454	0.00493546	0.0896609
P2RX1	0.492198	6.85906	2.9323	0.00496607	0.0898535
RPS3	-0.359182	11.9354	-2.93145	0.00497779	0.0898535
CCNY	-0.36392	9.02262	-2.93126	0.00498041	0.0898535
SRSF10	-0.289779	5.83934	-2.92597	0.00505368	0.0908884
DBP	-0.332603	5.66039	-2.92536	0.00506224	0.0908884
EIF4G3	0.286069	7.80761	2.92462	0.00507252	0.0908884
DDX50	-0.311349	6.95735	-2.92372	0.00508515	0.0909072
DGAT2	0.395095	5.85971	2.92161	0.00511486	0.091128
SIGIRR	-0.322285	6.53846	-2.92119	0.00512072	0.091128
TCEAL3	-0.343406	5.73629	-2.91939	0.00514615	0.0913733
CSNK1E	-0.261079	7.89802	-2.91821	0.00516292	0.091464
NSUN7	0.500363	5.90413	2.91659	0.00518612	0.0915611
SH3BGRL	-0.267982	9.4112	-2.91613	0.00519268	0.0915611
QPCT	0.506014	9.74771	2.91538	0.0052034	0.0915611
ESYT1	-0.406264	9.541	-2.91342	0.00523147	0.0918492
IFNAR1	0.277219	8.4461	2.91165	0.00525704	0.092092
ECHDC3	0.861128	6.02769	2.91044	0.00527458	0.0921731
PLBD1	0.426513	10.7345	2.90971	0.00528515	0.0921731
RFX1	0.203732	6.77036	2.90803	0.00530966	0.0923952
TTC39C	-0.429153	6.58595	-2.90525	0.00535047	0.0924355
HEBP2	0.349687	8.42602	2.90519	0.00535129	0.0924355
NBEAL2	0.451383	8.2156	2.90482	0.0053567	0.0924355
GADD45A	0.490442	6.59364	2.9026	0.0053895	0.0924355
NSUN2	-0.275752	8.47929	-2.90111	0.0054116	0.0924355
GART	-0.267997	6.02146	-2.9004	0.00542217	0.0924355
SH2D1A	-0.470948	8.52563	-2.89964	0.00543345	0.0924355
NSA2	-0.436242	9.96504	-2.89954	0.00543493	0.0924355
DDX21	-0.373245	8.03308	-2.89933	0.00543807	0.0924355
VMA21	-0.306787	8.01997	-2.89882	0.00544579	0.0924355
DDX55	-0.24617	7.59956	-2.89873	0.00544702	0.0924355
NECAP2	-0.258691	8.68775	-2.89831	0.00545332	0.0924355
KLHL3	-0.480021	5.78002	-2.89706	0.00547207	0.0925534
TSEN54	-0.39894	5.79028	-2.89445	0.00551146	0.092815
TNIP1	0.356971	8.93171	2.89435	0.00551293	0.092815
P2RY10	-0.497348	6.55379	-2.89368	0.00552301	0.092815
CRTAP	-0.456347	7.22661	-2.89124	0.00556015	0.093062
MRPS34	-0.2914	6.10586	-2.89012	0.0055772	0.093062
LPXN	-0.338119	9.69136	-2.89006	0.0055781	0.093062
USB1	0.32313	8.52149	2.88906	0.00559339	0.093062
PHF21A	0.298912	9.39319	2.88862	0.00560014	0.093062
METTL7A	0.313066	5.8594	2.88806	0.00560886	0.093062
TBC1D10B	0.223462	6.10076	2.88551	0.00564804	0.0935144
RNF122	0.270873	6.3518	2.88177	0.00570627	0.0939544
ARMCX3	-0.274594	5.66434	-2.8813	0.00571349	0.0939544
ITK	-0.489527	9.20725	-2.8789	0.00575122	0.0939544
NUP35	-0.366068	5.57238	-2.87806	0.00576439	0.0939544
DHX30	-0.357844	5.67819	-2.87746	0.00577388	0.0939544
OS9	0.243559	6.68182	2.87734	0.00577572	0.0939544
ITPK1	0.398066	7.52148	2.87649	0.00578917	0.0939544
ESYT2	-0.373379	9.53167	-2.87611	0.00579513	0.0939544
IFNGR2	0.300953	10.8843	2.87566	0.00580234	0.0939544
SLC37A3	0.428514	6.37659	2.87558	0.00580363	0.0939544
CYB561	-0.319577	6.27472	-2.87524	0.00580893	0.0939544
ANKRD13C	-0.27891	5.51234	-2.87453	0.00582025	0.0939544
DERL1	-0.284128	8.01388	-2.8739	0.00583025	0.0939544
TRPM6	0.486839	5.7503	2.8725	0.00585268	0.0941225
PABPC4	-0.334644	9.62268	-2.87102	0.00587633	0.0943097
ERCC1	-0.232679	5.6575	-2.86951	0.00590051	0.0944071
ZNHIT6	-0.368811	6.45747	-2.86914	0.00590646	0.0944071
ILF3	-0.321763	6.2162	-2.86731	0.00593607	0.0946513
HEG1	-0.276521	6.29598	-2.86616	0.00595474	0.0946513
UBXN1	-0.208106	9.61903	-2.86269	0.00601129	0.0946513
RNPC3	0.328318	5.72976	2.86226	0.00601844	0.0946513
WSB1	0.403234	6.87191	2.86196	0.00602322	0.0946513
RAB29	-0.313201	7.2947	-2.86022	0.00605194	0.0946513
RMI1	0.300404	6.3072	2.86011	0.00605376	0.0946513
EMC6	-0.229043	5.49649	-2.85844	0.00608136	0.0946513
DGCR2	0.212511	7.04054	2.85814	0.00608635	0.0946513
NFATC2IP	-0.289206	8.42946	-2.85721	0.00610171	0.0946513
LCMT1	-0.260659	8.18959	-2.85691	0.00610672	0.0946513
CECR5	-0.259108	7.60361	-2.85684	0.00610787	0.0946513
IL4R	0.379805	8.26622	2.85606	0.00612082	0.0946513
NR3C2	-0.377399	5.7332	-2.85582	0.00612484	0.0946513
TFG	-0.421387	7.49789	-2.85482	0.00614154	0.0946513
RPL15	-0.388576	10.6836	-2.85456	0.00614588	0.0946513
AHCYL1	-0.253175	8.20981	-2.85449	0.00614705	0.0946513
HCG27	0.615338	7.50555	2.85426	0.00615086	0.0946513
RUFY1	0.3781	6.73278	2.85376	0.00615925	0.0946513
TNPO2	-0.202976	7.79649	-2.85288	0.006174	0.0946513
ARID1A	-0.162655	9.30747	-2.85253	0.00617999	0.0946513
GATAD2B	-0.230104	6.58066	-2.85159	0.00619566	0.0946513
STAT3	0.321499	9.24025	2.85139	0.00619913	0.0946513
MYL9	0.500608	5.7735	2.85032	0.00621723	0.0946768
CCT6A	-0.368636	6.4402	-2.84936	0.00623347	0.0946768
SPOCK2	-0.489901	10.3459	-2.84915	0.00623699	0.0946768
ZFAND1	-0.278356	7.09556	-2.84718	0.00627046	0.0949395
CNIH1	-0.499101	7.10026	-2.84671	0.00627849	0.0949395
MCEE	-0.26239	6.76905	-2.84383	0.0063277	0.0954996
PGD	0.36696	9.78737	2.84211	0.00635729	0.0957619
PYGL	0.487818	9.25891	2.84038	0.00638723	0.0957776
PDK3	0.284908	6.45214	2.83985	0.00639642	0.0957776
ETS1	-0.443499	11.1035	-2.83926	0.00640672	0.0957776
BHLHE40	-0.3132	8.5044	-2.83791	0.00643017	0.0957776
MEFV	0.335134	6.38079	2.83717	0.0064431	0.0957776
MYL6	0.245968	12.5697	2.83684	0.00644888	0.0957776
GGH	0.276129	6.10248	2.83663	0.00645248	0.0957776
GPR183	-0.59423	7.90852	-2.83644	0.00645595	0.0957776
BLK	0.495242	5.2271	2.83483	0.00648417	0.0958711
GALNS	0.237731	5.87031	2.83468	0.00648669	0.0958711
TMEM140	0.483026	9.85736	2.83307	0.00651502	0.0959445
AFTPH	0.279134	6.42211	2.83301	0.00651611	0.0959445
CSTF3	-0.292293	5.42281	-2.8317	0.00653931	0.096006
ZER1	0.374412	6.00555	2.83068	0.00655736	0.096006
NLRP12	0.424811	8.30075	2.82964	0.00657586	0.096006
EEF1E1	-0.258862	6.89586	-2.82939	0.00658035	0.096006
SLC39A8	-0.281938	5.95663	-2.82933	0.00658145	0.096006
EIF3M	-0.363793	9.6283	-2.82811	0.00660312	0.0961434
ANXA1	-0.340438	10.4462	-2.82709	0.00662151	0.0962326
MGAM	0.651414	6.88802	2.82553	0.00664936	0.0964588
SRSF3	-0.238619	6.66715	-2.82322	0.00669115	0.0965612
SLC2A5	0.684405	5.92481	2.82312	0.00669291	0.0965612
ATG10	0.293619	6.76358	2.82246	0.00670486	0.0965612
CEACAM1	0.695776	7.39419	2.82223	0.006709	0.0965612
PHACTR1	0.401052	5.34727	2.82039	0.00674251	0.0965612
CD40LG	-0.496962	5.52122	-2.82022	0.00674562	0.0965612
MLLT11	-0.293878	5.78046	-2.81958	0.00675731	0.0965612
ATP2A3	0.246175	6.56354	2.81876	0.00677228	0.0965612
JDP2	0.442793	6.24871	2.81805	0.00678521	0.0965612
PEX1	-0.265022	5.5914	-2.81767	0.00679217	0.0965612
KDM2B	-0.367221	8.23859	-2.81694	0.00680556	0.0965612
NKRF	-0.215974	5.92863	-2.81685	0.00680718	0.0965612
LPIN1	-0.34053	7.91421	-2.81635	0.00681637	0.0965612
CD3D	-0.510874	10.3335	-2.81404	0.0068591	0.0967437
FASLG	-0.443815	5.36153	-2.81385	0.00686259	0.0967437
SRPK2	-0.287323	6.1504	-2.81333	0.00687227	0.0967437
PTK2B	0.319589	7.47905	2.81299	0.00687857	0.0967437
VEZT	-0.298985	6.78219	-2.81076	0.00692009	0.0971536
PLXNB2	-0.328142	7.65498	-2.80928	0.00694766	0.0973663
AES	-0.389698	7.63109	-2.80775	0.00697636	0.0973663
TCIRG1	0.371522	8.85775	2.80694	0.00699174	0.0973663
IMP3	-0.342751	9.31559	-2.80649	0.0070001	0.0973663
RPL3	-0.402837	12.2221	-2.80646	0.00700063	0.0973663
POU2AF1	0.525403	5.70663	2.80587	0.00701191	0.0973663
AQP9	0.488016	11.5959	2.80533	0.00702208	0.0973663
KIF21A	-0.307954	5.60176	-2.80421	0.00704328	0.0974879
ABTB1	0.393468	10.3667	2.80329	0.00706072	0.0975572
KIAA0196	-0.17554	7.81904	-2.80248	0.00707616	0.0975987
SLC2A3	0.346831	11.5614	2.80038	0.00711624	0.0978526
EIF3F	-0.394477	10.091	-2.80015	0.00712058	0.0978526
ACTN4	0.266883	8.13954	2.79956	0.00713197	0.0978526
NCF4	0.436331	9.08694	2.79547	0.0072108	0.0986777
RAD17	-0.249738	5.60958	-2.79514	0.00721725	0.0986777
LSM4	-0.302251	7.67551	-2.79173	0.00728369	0.0990482
NEDD9	0.477552	6.29139	2.79112	0.00729558	0.0990482
RCN1	-0.242736	6.79914	-2.79003	0.00731696	0.0990482
SEH1L	-0.278153	5.61547	-2.78945	0.00732845	0.0990482
FAM160B1	0.302955	8.03584	2.78798	0.00735734	0.0990482
CDK14	0.304396	5.6704	2.78791	0.00735878	0.0990482
KLF13	-0.278223	9.17579	-2.78758	0.00736521	0.0990482
STMN3	-0.39531	9.31081	-2.78711	0.00737466	0.0990482
MFN2	0.326362	7.0095	2.78672	0.0073822	0.0990482
TREML2	0.416139	6.51942	2.78575	0.00740154	0.0990482
KLHL5	-0.296537	5.98681	-2.7854	0.00740848	0.0990482
AHCYL2	-0.293001	5.42267	-2.78517	0.00741308	0.0990482
CD2	-0.462308	9.63419	-2.78512	0.00741408	0.0990482
DPM1	-0.285085	8.17244	-2.78344	0.00744751	0.0990482
TCERG1	-0.250433	5.80123	-2.7813	0.00749037	0.0990482
THAP1	-0.341994	6.4139	-2.78068	0.00750276	0.0990482
FOSB	-0.3357	5.23561	-2.78039	0.00750868	0.0990482
RPS2	-0.300353	12.2412	-2.78038	0.00750896	0.0990482
USO1	-0.226139	8.15875	-2.78002	0.00751602	0.0990482
RAB33B	0.380612	5.71673	2.77936	0.00752936	0.0990482
FUBP3	-0.317476	7.16033	-2.77695	0.00757809	0.0990482
HSDL2	0.347809	6.22629	2.77648	0.00758762	0.0990482
ENTPD1	0.390081	7.03163	2.77645	0.00758841	0.0990482
IL18R1	0.804911	7.39818	2.77607	0.00759608	0.0990482
NSMAF	0.251431	8.61806	2.7744	0.00763007	0.0990482
RGS2	0.470284	11.1741	2.77397	0.00763884	0.0990482
TMEM50B	-0.319744	7.8445	-2.77374	0.00764349	0.0990482
STAMBPL1	-0.35173	6.80172	-2.77337	0.00765105	0.0990482
SLC4A7	-0.288082	5.45051	-2.77308	0.007657	0.0990482
IL18BP	-0.339872	7.09549	-2.77307	0.00765736	0.0990482
TGFA	0.424511	5.79971	2.77268	0.00766522	0.0990482
MRPL48	-0.315593	5.6598	-2.77148	0.00768998	0.0990482
FAM129C	0.392351	5.50495	2.77147	0.00769014	0.0990482
KYNU	-0.428193	7.97483	-2.77123	0.00769515	0.0990482
PPHLN1	-0.360625	7.42974	-2.77106	0.00769847	0.0990482
S100A8	0.176903	13.4584	2.77105	0.0076987	0.0990482
LINC00152	0.296629	5.58024	2.77037	0.00771274	0.0990664
FAM65B	0.335252	10.7784	2.7666	0.00779099	0.099908
C5orf15	-0.193383	8.96437	-2.76584	0.00780668	0.099941
ZDHHC19	0.432761	5.69087	2.76521	0.00781998	0.099941
CDC42SE2	-0.413662	6.31061	-2.76404	0.00784435	0.099941
SMAD5	-0.307787	6.51484	-2.76376	0.00785028	0.099941
UBLCP1	0.2464	7.33734	2.76288	0.00786864	0.099941
WDR61	-0.330187	7.83737	-2.76282	0.00786997	0.099941
SF3B1	-0.362347	6.00819	-2.75889	0.00795284	0.100799
RPS18	-0.371781	11.0202	-2.75833	0.00796477	0.100799
LEPROTL1	-0.342665	8.92029	-2.7578	0.00797604	0.100799
CCDC115	-0.273547	7.81589	-2.75595	0.00801544	0.100964
MYO5A	0.256286	6.12792	2.75551	0.00802495	0.100964
KLF12	-0.485848	6.83382	-2.75538	0.00802771	0.100964
HDC	-0.411596	5.83021	-2.75367	0.00806436	0.101263
ZCCHC9	-0.283967	7.30079	-2.75181	0.00810452	0.101498
IQCC	0.321984	5.52798	2.7516	0.00810896	0.101498
LYAR	-0.382542	8.26651	-2.75039	0.00813522	0.101567
CMTM8	-0.44765	6.0912	-2.74908	0.0081635	0.101567
PRPF31	-0.243477	7.50945	-2.74857	0.00817465	0.101567
MKNK2	0.326289	7.01175	2.74801	0.00818684	0.101567
KIAA0040	0.271195	6.3347	2.74787	0.00818995	0.101567
FBXL20	0.279376	6.19608	2.74739	0.00820038	0.101567
MICAL1	0.361106	7.71605	2.74678	0.00821375	0.101567
RBM47	0.453893	6.36423	2.74658	0.00821799	0.101567
IFFO2	-0.358574	5.47995	-2.74468	0.00825961	0.101622
EIF2A	-0.311426	8.50699	-2.74425	0.00826911	0.101622
ABCB1	-0.371536	5.54478	-2.7437	0.00828122	0.101622
PIK3AP1	0.419429	7.2877	2.74347	0.0082864	0.101622
GLT1D1	0.371739	6.01768	2.74311	0.00829427	0.101622
FOXJ3	-0.195988	7.84191	-2.74239	0.0083102	0.101622
APH1B	0.316078	7.17287	2.74201	0.00831847	0.101622
QSOX1	0.351052	8.01444	2.74167	0.00832603	0.101622
F12	0.302818	5.55188	2.73935	0.00837765	0.102093
ATG2A	0.303382	7.18024	2.73709	0.00842795	0.102458
GDAP2	-0.192499	5.35437	-2.73683	0.00843374	0.102458
HABP4	-0.413096	5.49425	-2.73432	0.0084901	0.102968
NELL2	-0.603103	8.01733	-2.73347	0.00850935	0.102968
ICAM2	-0.359583	9.21278	-2.73322	0.00851509	0.102968
CLNS1A	-0.338106	8.78002	-2.73264	0.00852817	0.102968
EIF3D	-0.297488	9.57343	-2.73109	0.00856335	0.103099
GPD1L	-0.220909	7.52584	-2.731	0.00856527	0.103099
LANCL1	-0.328189	6.9036	-2.72991	0.00859013	0.103239
EDEM3	0.235135	6.36039	2.72878	0.00861586	0.103316
LCLAT1	-0.268723	5.52036	-2.72847	0.00862287	0.103316
TRIM4	-0.362997	8.39771	-2.72777	0.00863906	0.103353
RNASEL	0.354923	7.13882	2.72671	0.00866333	0.103385
SDR39U1	-0.302215	5.70062	-2.7265	0.00866811	0.103385
RGL4	0.487959	8.54362	2.72556	0.00868967	0.10345
TPCN2	0.336114	6.4086	2.72511	0.00869996	0.10345
JAK1	-0.409605	8.42019	-2.72395	0.0087268	0.103613
BST1	0.373936	7.16467	2.7218	0.00877662	0.104012
IKZF1	-0.46392	9.05201	-2.72105	0.00879408	0.104012
SEC22C	-0.318392	6.9432	-2.72079	0.00880019	0.104012
SLC19A1	0.33642	6.34745	2.71966	0.00882636	0.104164
MRPL52	-0.333571	5.46561	-2.71686	0.00889214	0.104628
TMEM230	-0.260865	9.09226	-2.7163	0.00890528	0.104628
IGIP	-0.310011	5.87963	-2.71628	0.00890565	0.104628
PARP16	0.211509	5.71205	2.71553	0.0089235	0.104662
ADCY7	-0.256212	7.98349	-2.71503	0.00893524	0.104662
VPS39	0.217235	6.18931	2.7135	0.00897131	0.104928
REM2	0.475696	7.12407	2.71214	0.00900362	0.105149
PRPSAP1	-0.214004	7.70634	-2.71149	0.00901905	0.105173
SLC41A3	-0.319694	7.14226	-2.70969	0.00906208	0.105518
CTSD	0.32186	7.53907	2.7086	0.00908814	0.105665
C6orf48	-0.434829	10.388	-2.7062	0.00914603	0.106139
PPA1	-0.383789	9.43314	-2.70579	0.00915593	0.106139
ASF1B	0.330336	6.08132	2.70501	0.0091748	0.1062
SPRED1	-0.350497	5.19149	-2.70298	0.00922389	0.106358
COX6C	-0.323479	10.3475	-2.70221	0.00924264	0.106358
PJA1	-0.355461	5.51883	-2.70205	0.00924645	0.106358
S1PR4	0.22335	8.71383	2.70199	0.00924793	0.106358
SMARCC1	-0.253756	8.08204	-2.70165	0.00925622	0.106358
MS4A14	-0.336089	5.5706	-2.69958	0.00930706	0.106565
RPS23	-0.66544	8.30953	-2.69943	0.00931074	0.106565
UBE2Q2	-0.300571	7.40908	-2.69915	0.00931756	0.106565
ALOX5AP	0.403611	11.9141	2.6987	0.00932853	0.106565
EPOR	0.309918	5.55098	2.69661	0.00937995	0.106997
METAP1	-0.236974	7.95649	-2.69565	0.00940364	0.107023
SAMD3	-0.475994	8.10344	-2.69542	0.00940951	0.107023
RPL27	-0.252587	12.3647	-2.69486	0.00942335	0.107025
GTF2E2	-0.220408	8.69355	-2.69428	0.00943767	0.107033
COX20	-0.280433	6.61549	-2.69253	0.00948114	0.107371
MRPL18	-0.323874	8.08323	-2.6916	0.00950446	0.10748
TRAF3IP3	-0.359175	8.58069	-2.69103	0.00951882	0.107487
TSPAN32	-0.2587	6.27909	-2.68959	0.00955476	0.107516
SLC7A6OS	-0.251822	5.82661	-2.68948	0.00955765	0.107516
CD84	-0.358493	6.63852	-2.68929	0.00956244	0.107516
FAM160A2	0.298022	6.67285	2.68743	0.00960919	0.107841
CALCOCO1	0.254225	6.27267	2.68705	0.0096188	0.107841
ZNF609	-0.242719	5.40489	-2.68496	0.0096718	0.108166
DIS3L	-0.286674	6.95682	-2.68482	0.00967537	0.108166
KIAA1429	-0.272679	5.4429	-2.68309	0.00971926	0.108374
APAF1	0.318017	8.28311	2.683	0.00972165	0.108374
ENOSF1	-0.310279	5.68746	-2.6818	0.00975222	0.108561
KCNJ15	0.596201	7.40243	2.68097	0.00977366	0.108645
OXA1L	-0.264554	8.62503	-2.67993	0.00980029	0.108787
MXD3	0.318369	5.50889	2.67837	0.00984047	0.109079
FAM32A	-0.184301	8.68797	-2.67763	0.00985962	0.109137
GPN2	-0.208966	6.81261	-2.67647	0.00988943	0.10916
OGT	-0.30651	8.00111	-2.67647	0.00988948	0.10916
C21orf59	-0.265306	6.86417	-2.67423	0.00994788	0.10965
PCID2	-0.250373	8.85685	-2.67353	0.00996603	0.109651
CYSTM1	0.505311	7.87703	2.67292	0.00998196	0.109651
SPTSSA	-0.278147	5.91154	-2.67262	0.00998991	0.109651
DCTN6	-0.252413	7.06042	-2.67157	0.0100172	0.109653
RBL2	-0.310116	9.34881	-2.67154	0.010018	0.109653
SP3	0.295544	5.79726	2.67033	0.0100498	0.10978
CAMSAP1	-0.212643	5.82623	-2.67004	0.0100575	0.10978
UTP6	-0.200979	8.17396	-2.66943	0.0100735	0.109802
MLST8	0.193511	5.88406	2.66832	0.0101028	0.109967
NONO	-0.245774	9.95412	-2.66717	0.0101334	0.110009
SMIM3	0.259627	5.71258	2.66712	0.0101346	0.110009
PIGP	-0.345532	5.89846	-2.6665	0.0101509	0.110034
CD8A	-0.58238	6.9373	-2.66563	0.0101743	0.110084
PGLYRP1	1.02946	8.13146	2.66528	0.0101836	0.110084
GLYR1	0.183909	7.44246	2.66256	0.0102561	0.110595
BLOC1S4	-0.257587	7.49215	-2.66204	0.0102701	0.110595
MCRS1	-0.267857	5.37984	-2.66177	0.0102775	0.110595
SERPINA10	-0.458023	7.07917	-2.6614	0.0102873	0.110595
EEF1D	-0.483307	9.28344	-2.66021	0.0103193	0.110774
FRAT1	0.432648	6.82916	2.65973	0.0103321	0.110774
PPP2R5E	-0.249857	8.20798	-2.65898	0.0103524	0.11084
WIPI1	0.382904	6.43568	2.65807	0.0103772	0.110955
CUL5	-0.293178	7.00005	-2.65492	0.0104628	0.111702
CHIC2	0.238156	8.93419	2.65433	0.0104789	0.111702
ZFP90	-0.336276	7.2279	-2.65393	0.0104899	0.111702
TMEM120A	0.33561	7.40023	2.65292	0.0105175	0.111845
AUTS2	-0.331759	6.56153	-2.6512	0.0105646	0.111861
TRIT1	-0.31421	6.11092	-2.6511	0.0105674	0.111861
MSANTD4	-0.229603	6.45259	-2.65064	0.0105802	0.111861
GNB1L	-0.264873	5.24449	-2.65033	0.0105886	0.111861
NCOA1	0.358581	6.57976	2.64991	0.0106003	0.111861
CNOT2	-0.209724	8.72168	-2.64974	0.0106049	0.111861
RBCK1	0.297838	8.7293	2.64802	0.0106527	0.111861
RMI2	0.296629	5.84152	2.6479	0.0106559	0.111861
MAGEE1	-0.319032	5.87989	-2.64775	0.0106602	0.111861
EBLN2	0.424727	6.59465	2.64747	0.010668	0.111861
SLBP	-0.268008	7.32316	-2.64644	0.0106965	0.111861
CDCA5	0.371763	5.43448	2.64586	0.0107127	0.111861
PROSER1	-0.262152	6.84233	-2.64559	0.0107202	0.111861
HSPH1	-0.345209	7.96091	-2.64554	0.0107215	0.111861
CAMK1	-0.322339	6.17508	-2.64514	0.0107328	0.111861
ANKIB1	-0.203884	7.30182	-2.64227	0.0108133	0.11255
SCOC	-0.303269	5.90314	-2.64091	0.0108516	0.112745
ATP8B2	-0.419375	8.08306	-2.64058	0.0108608	0.112745
MPC1	-0.26617	6.97874	-2.63947	0.0108923	0.112802
PPP2R2B	-0.539727	6.60483	-2.63937	0.010895	0.112802
NSMCE2	-0.188769	6.48486	-2.63818	0.0109287	0.112998
NAE1	-0.306617	8.12617	-2.63746	0.0109493	0.112998
BEST1	0.478843	7.18612	2.63718	0.0109572	0.112998
RBM27	-0.185914	6.58589	-2.63464	0.0110298	0.113514
TSPAN14	0.266301	7.11117	2.63442	0.0110361	0.113514
CCDC65	-0.315452	5.71707	-2.63344	0.0110642	0.113654
MME	0.613756	9.46006	2.632	0.0111057	0.113905
MAPK7	-0.201453	5.71668	-2.63158	0.0111176	0.113905
DNAJC4	0.251891	7.60586	2.6302	0.0111577	0.114166
PDCD7	-0.320335	6.64345	-2.62953	0.0111771	0.11421
EIF2S3	-0.250798	9.33279	-2.62905	0.011191	0.11421
DNMT1	-0.324758	9.67114	-2.62792	0.0112237	0.114249
NSUN6	-0.253617	5.30342	-2.62791	0.011224	0.114249
IP6K1	0.247508	7.65423	2.62725	0.0112433	0.114297
TSPAN9	0.565538	7.02873	2.62535	0.0112987	0.114562
SLC22A18	0.307825	6.64895	2.62523	0.0113024	0.114562
SIPA1L2	0.635096	6.80841	2.62485	0.0113134	0.114562
DUT	-0.275287	6.03129	-2.62406	0.0113367	0.114562
FCRL2	0.464466	6.02645	2.62386	0.0113423	0.114562
FRAT2	0.323301	11.1296	2.62257	0.0113805	0.1148
SNX30	-0.256294	6.56763	-2.62185	0.0114015	0.114864
CDK6	-0.303247	7.36249	-2.61993	0.0114585	0.11529
PEX2	-0.210487	7.08287	-2.61904	0.011485	0.115299
ASPRV1	0.538234	6.15424	2.61891	0.0114887	0.115299
AKIRIN2	0.258635	8.93333	2.61758	0.0115282	0.115547
CAPZA1	0.291598	5.57847	2.61671	0.0115543	0.115661
PHF10	-0.204483	5.68843	-2.61552	0.01159	0.11587
EIF4G2	-0.465497	7.50731	-2.61453	0.0116197	0.115995
SOCS1	0.376379	5.85082	2.61412	0.011632	0.115995
LFNG	-0.315216	9.64521	-2.61255	0.0116793	0.116031
NEDD1	-0.251831	5.31058	-2.61149	0.0117112	0.116031
WDFY4	0.270337	5.83421	2.61108	0.0117237	0.116031
PRKCQ	-0.331707	7.5966	-2.61078	0.0117329	0.116031
PPTC7	-0.237962	7.24588	-2.61018	0.0117511	0.116031
CCT2	-0.275525	8.41016	-2.60992	0.0117589	0.116031
RASSF1	-0.298053	6.35013	-2.60947	0.0117725	0.116031
MKL1	0.223308	6.82803	2.60849	0.0118024	0.116031
TMEM63A	0.262097	6.2328	2.60821	0.0118108	0.116031
NDUFS3	-0.26866	9.08931	-2.60696	0.0118489	0.116031
CD28	-0.36098	5.96156	-2.60639	0.0118666	0.116031
CAPG	0.254039	6.17601	2.6059	0.0118816	0.116031
EHD3	0.251161	5.34986	2.6052	0.0119029	0.116031
ACLY	-0.185939	7.49049	-2.60481	0.011915	0.116031
TLR2	0.510938	6.09543	2.60342	0.0119577	0.116031
SAP30	0.538847	5.76459	2.60275	0.0119783	0.116031
LGMN	-0.349303	5.39515	-2.60264	0.0119819	0.116031
ZADH2	-0.321653	5.58308	-2.60179	0.012008	0.116031
DEF8	0.370219	9.07719	2.6015	0.0120171	0.116031
CCNA2	0.294167	5.36258	2.60089	0.0120361	0.116031
TGS1	-0.217845	5.29342	-2.60069	0.0120421	0.116031
ANXA2R	-0.319314	8.3029	-2.60067	0.0120429	0.116031
MED16	0.264134	8.15283	2.60049	0.0120484	0.116031
GDE1	0.374674	6.83197	2.60044	0.0120499	0.116031
SPTY2D1	-0.263119	6.29004	-2.6004	0.012051	0.116031
VAMP8	-0.273192	10.0793	-2.6	0.0120637	0.116031
BACE2	0.30104	5.35069	2.59994	0.0120655	0.116031
ASB8	0.215262	7.67153	2.59968	0.0120734	0.116031
OSGEP	-0.195159	6.74298	-2.59963	0.0120751	0.116031
RGS14	0.273527	6.25932	2.5995	0.0120792	0.116031
UTP18	-0.212109	5.95761	-2.59857	0.0121083	0.116168
NIP7	-0.281758	7.34326	-2.59741	0.0121444	0.116332
RNF149	0.451067	7.06962	2.59707	0.012155	0.116332
MRPL3	-0.319396	8.15197	-2.59521	0.0122134	0.116748
SNX29P2	0.388169	6.19405	2.59391	0.0122543	0.116997
FBXO21	-0.294734	7.57509	-2.59235	0.0123035	0.117186
ERGIC1	0.294162	7.35407	2.59198	0.0123153	0.117186
CAT	-0.312647	9.31818	-2.59185	0.0123192	0.117186
LILRA6	0.452212	8.48517	2.59139	0.0123338	0.117186
RPS19	-0.183068	13.1347	-2.59069	0.0123561	0.117255
MAP3K14	0.221247	5.89929	2.58957	0.0123919	0.117364
ARHGEF3	-0.32636	9.74749	-2.58939	0.0123974	0.117364
SNRPF	-0.315823	8.69267	-2.58788	0.0124456	0.117679
PCBD1	-0.246933	5.69718	-2.58665	0.012485	0.117716
SRGAP2	0.233725	5.63681	2.58641	0.0124927	0.117716
BTBD1	-0.358525	5.85059	-2.58587	0.0125103	0.117716
GTF3C1	-0.256109	5.63981	-2.5855	0.0125219	0.117716
ATP5G2	-0.322134	10.6852	-2.58507	0.0125358	0.117716
CITED4	0.378456	5.70478	2.58495	0.0125395	0.117716
TPMT	-0.22077	7.24575	-2.58273	0.0126113	0.118248
PLCG1	-0.375387	7.33743	-2.58179	0.0126419	0.118393
DAP3	-0.244123	8.365	-2.58086	0.012672	0.118472
C17orf62	0.261523	8.52143	2.5806	0.0126805	0.118472
VPS18	0.211228	6.26156	2.57874	0.0127411	0.118897
NARS	-0.254703	8.56316	-2.57812	0.0127613	0.118944
ANAPC10	-0.330904	5.84773	-2.57759	0.0127788	0.118966
GEMIN2	-0.294614	5.49515	-2.5769	0.0128013	0.119028
TRAPPC13	-0.261252	5.87088	-2.57609	0.0128281	0.119028
CD72	0.559878	5.34788	2.57582	0.0128368	0.119028
PPP1R3D	0.317797	6.62804	2.57553	0.0128462	0.119028
SLC11A1	0.454832	10.2848	2.57368	0.0129075	0.119208
PIN1	-0.197293	8.83971	-2.57365	0.0129082	0.119208
SMDT1	-0.294412	5.54973	-2.57356	0.0129112	0.119208
PADI2	0.322019	5.67251	2.57235	0.0129514	0.119439
POMGNT1	-0.242819	6.64314	-2.5709	0.0129995	0.119742
KCNMB1	-0.279143	5.92112	-2.56927	0.0130538	0.120101
RPS6	-0.27506	11.7209	-2.56877	0.0130707	0.120116
TMEM109	-0.317018	7.65091	-2.56824	0.0130882	0.120136
RPL6	-0.294342	12.1688	-2.56771	0.0131062	0.12016
LSM12	-0.193105	6.72082	-2.56692	0.0131327	0.120163
ABCA1	0.519932	8.63128	2.56651	0.0131462	0.120163
TTF2	-0.238241	6.21985	-2.56633	0.0131524	0.120163
RNF141	0.218281	6.16279	2.56504	0.0131957	0.120373
TOLLIP	0.233582	6.17913	2.56474	0.0132061	0.120373
CYFIP2	-0.310161	8.25488	-2.56304	0.0132635	0.120757
TCF12	-0.302351	5.79835	-2.5616	0.0133124	0.121061
ZNF232	0.199559	5.54418	2.56065	0.0133447	0.121214
EMC7	-0.179081	9.06457	-2.55995	0.0133684	0.121289
ENOPH1	-0.315781	7.06441	-2.55749	0.0134528	0.121914
MVP	0.25807	7.82474	2.55696	0.0134709	0.121937
UPP1	0.26523	9.26257	2.55628	0.0134942	0.122007
FN3KRP	-0.374926	7.56877	-2.55546	0.0135224	0.122099
TNPO3	0.245837	7.1302	2.55384	0.0135786	0.122099
LEF1	-0.536577	9.44738	-2.55346	0.0135916	0.122099
TMEM99	-0.253971	5.90805	-2.55317	0.0136018	0.122099
FAM134A	0.369689	7.36247	2.55257	0.0136226	0.122099
ZNF330	-0.25433	6.93367	-2.55252	0.0136243	0.122099
DNAJC3	0.254974	5.50866	2.552	0.0136424	0.122099
THBS3	0.296992	6.03655	2.55181	0.013649	0.122099
SLC9A8	0.30057	6.27007	2.55162	0.0136555	0.122099
METAP2	-0.264099	7.99756	-2.55139	0.0136633	0.122099
RNF144A	-0.300594	7.35112	-2.55105	0.0136755	0.122099
RUSC1	-0.195755	6.84184	-2.54912	0.0137427	0.12256
KIF5C	-0.339095	5.36347	-2.54752	0.0137989	0.122787
RTFDC1	0.227905	10.2766	2.5475	0.0137995	0.122787
PASK	-0.626348	6.64769	-2.54661	0.0138307	0.122926
AIMP2	-0.25099	7.77665	-2.54565	0.0138646	0.123013
BIRC2	0.289717	7.89406	2.54488	0.0138917	0.123013
CWC27	-0.280987	7.1359	-2.54453	0.0139044	0.123013
AXIN2	-0.48628	6.23452	-2.54436	0.0139103	0.123013
CLN5	-0.268917	6.05434	-2.54328	0.0139485	0.123013
MLLT10	-0.207037	6.7395	-2.54295	0.0139602	0.123013
BAG6	0.325756	7.16992	2.54229	0.0139835	0.123013
RPL32	-0.241429	5.91226	-2.54215	0.0139884	0.123013
COPS4	-0.255198	7.2067	-2.542	0.013994	0.123013
MAPKAP1	-0.229163	5.64958	-2.54191	0.0139972	0.123013
MED27	-0.233954	5.85858	-2.54089	0.0140333	0.123192
ARL6IP1	-0.248438	9.63659	-2.53787	0.0141415	0.124003
FNDC3B	0.308521	7.86977	2.53677	0.014181	0.124211
LSM8	-0.218049	5.52178	-2.53582	0.0142152	0.124237
CPED1	-0.354167	5.30714	-2.53581	0.0142157	0.124237
PHC2	0.560801	7.24879	2.53328	0.0143073	0.124674
MAN1C1	-0.415366	5.89846	-2.53272	0.0143277	0.124674
HK3	0.354745	8.53235	2.53238	0.01434	0.124674
RABL3	-0.284684	5.87662	-2.53215	0.0143483	0.124674
FLOT2	0.267371	11.2933	2.53202	0.0143531	0.124674
CFP	0.286476	7.71457	2.53144	0.0143744	0.124674
RMDN3	-0.210103	7.20581	-2.53111	0.0143863	0.124674
NSMCE4A	-0.250239	8.06847	-2.53093	0.0143928	0.124674
KBTBD7	0.346774	6.00436	2.53021	0.0144189	0.124763
ATP5C1	-0.270235	8.10492	-2.52901	0.0144631	0.125007
LLGL1	-0.212938	6.58137	-2.52819	0.0144931	0.125123
DHX15	-0.191159	8.19026	-2.52777	0.0145084	0.125123
EIF3G	-0.292218	9.42831	-2.52716	0.014531	0.125181
FCRLA	0.734851	7.28319	2.52597	0.014575	0.125234
NXPE3	-0.241388	5.26383	-2.52596	0.0145752	0.125234
UBE3C	-0.202526	8.13359	-2.52569	0.0145851	0.125234
UNC93B1	0.304556	8.5162	2.52466	0.0146232	0.125407
HMGB2	0.3979	8.48764	2.52428	0.0146372	0.125407
CALM1	-0.251532	10.1568	-2.52311	0.0146807	0.125642
RFTN1	-0.313344	8.59988	-2.52249	0.0147039	0.125704
TM2D3	-0.252443	5.69763	-2.5215	0.0147407	0.125828
C5	0.268493	5.57433	2.52103	0.0147581	0.125828
ICOS	-0.417425	6.96042	-2.5206	0.0147744	0.125828
RALGAPB	0.173831	6.19701	2.52038	0.0147826	0.125828
LINC00623	-0.245474	8.84613	-2.51901	0.0148336	0.126105
GLOD4	-0.315756	7.2951	-2.51865	0.0148472	0.126105
LHFPL2	0.305237	6.63639	2.51758	0.0148874	0.12631
NCR3	-0.373794	5.81801	-2.51654	0.0149268	0.126316
POLR2D	-0.252394	6.01933	-2.51635	0.0149337	0.126316
ZNF615	-0.218674	6.09157	-2.51628	0.0149365	0.126316
PDIK1L	-0.265994	5.73314	-2.51572	0.0149576	0.126352
HLX	0.429903	7.91893	2.51532	0.0149729	0.126352
MYL6B	0.256167	6.42102	2.51374	0.0150327	0.12659
PTPRC	-0.617885	8.85336	-2.51372	0.0150334	0.12659
DPP7	-0.271493	8.16964	-2.51281	0.015068	0.126666
LIN7A	0.380271	5.72624	2.51247	0.0150808	0.126666
ATL3	0.172967	6.31039	2.51218	0.0150918	0.126666
BBS9	-0.223125	5.35684	-2.51179	0.0151069	0.126666
ZYX	0.265564	9.20565	2.51041	0.0151596	0.126836
CLEC4C	-0.361285	5.34501	-2.51019	0.0151681	0.126836
MAL	-0.478776	10.3288	-2.50999	0.0151757	0.126836
CEP85	-0.195595	5.87318	-2.50919	0.0152062	0.126956
OSBPL2	0.327386	8.27801	2.50839	0.0152371	0.127052
ZNF22	-0.2857	7.88278	-2.50805	0.0152501	0.127052
SBK1	-0.459048	8.05801	-2.50511	0.0153634	0.127688
SRFBP1	-0.287993	5.48072	-2.50487	0.0153729	0.127688
PRDM8	0.235908	6.59796	2.5048	0.0153753	0.127688
THAP11	-0.251363	8.70432	-2.50379	0.0154145	0.127752
IL12RB1	-0.246198	6.2467	-2.50377	0.0154156	0.127752
ITGA2B	0.525668	6.55323	2.50255	0.0154628	0.128008
FASTKD2	-0.221211	5.36196	-2.50066	0.0155367	0.128442
PDHB	-0.252063	9.23094	-2.50007	0.0155596	0.128442
IL7R	-0.474136	9.83004	-2.49995	0.0155643	0.128442
DHRS13	0.340647	6.63996	2.49943	0.0155849	0.128449
SIGLEC10	-0.330013	8.10043	-2.4991	0.0155978	0.128449
DNAJC8	-0.221465	9.86897	-2.4985	0.0156212	0.128498
MDH1	-0.275761	9.39292	-2.49811	0.0156366	0.128498
RABAC1	0.177734	7.91604	2.49748	0.0156614	0.128567
GDI1	0.227864	6.83438	2.49607	0.0157173	0.128718
PSMG2	-0.294518	8.90587	-2.49582	0.0157271	0.128718
RNF214	-0.270184	5.31876	-2.49522	0.0157508	0.128718
GZMM	-0.380418	6.46835	-2.49515	0.0157533	0.128718
UHRF1	0.356539	5.8506	2.49494	0.0157618	0.128718
SLC30A5	-0.218311	6.21651	-2.49387	0.0158041	0.128884
IRF4	0.315975	5.70865	2.49309	0.0158351	0.128884
MRPL20	-0.280961	7.19971	-2.49266	0.0158524	0.128884
MAP4K1	-0.408932	6.4286	-2.49149	0.0158989	0.128884
PTPN2	-0.269514	6.94362	-2.49119	0.0159109	0.128884
SNAPIN	-0.170115	6.85222	-2.49044	0.015941	0.128884
ST6GALNAC2	0.429423	7.19962	2.49024	0.015949	0.128884
G3BP1	-0.319032	5.37967	-2.4902	0.0159504	0.128884
TLR10	0.299762	6.04789	2.48975	0.0159686	0.128884
FOXRED1	0.212781	6.28033	2.48951	0.0159783	0.128884
HMG20B	0.207104	8.0265	2.48906	0.0159962	0.128884
SEC23IP	-0.204313	6.4506	-2.48858	0.0160157	0.128884
IDO1	-0.363034	5.36355	-2.48837	0.0160239	0.128884
ST3GAL6	0.31183	6.41671	2.4882	0.0160309	0.128884
PURA	-0.231063	6.57065	-2.48787	0.0160441	0.128884
SLC9A1	0.238195	8.26955	2.48785	0.0160448	0.128884
LY9	-0.418187	6.5488	-2.48741	0.0160626	0.128895
DCTN4	0.213163	5.75936	2.48544	0.0161423	0.129403
ENG	-0.244852	5.27308	-2.48432	0.0161876	0.129633
FBXO3	-0.233269	5.73151	-2.48346	0.0162228	0.129783
FIP1L1	-0.192689	7.04458	-2.48284	0.0162477	0.129849
ARRDC2	-0.235385	5.39334	-2.48129	0.0163111	0.130217
MAN1A1	0.191242	5.80095	2.48056	0.0163408	0.130217
ABHD2	0.253418	6.2484	2.4805	0.0163434	0.130217
NME3	-0.234413	7.32979	-2.48006	0.0163613	0.130227
EVL	-0.41531	10.7819	-2.47927	0.016394	0.130355
SDHAF1	-0.254281	6.71847	-2.47824	0.016436	0.130384
CENPK	-0.31619	5.5573	-2.47776	0.0164559	0.130384
SCML1	-0.209651	5.2949	-2.47746	0.0164684	0.130384
LINC01420	-0.338842	9.04732	-2.47684	0.0164938	0.130384
RNF216	-0.21207	7.71666	-2.47654	0.0165064	0.130384
RORA	-0.453292	6.24225	-2.47619	0.0165208	0.130384
IFI27L2	0.274737	6.96788	2.47496	0.0165717	0.130384
APMAP	0.387334	8.52896	2.47487	0.0165752	0.130384
SLC25A15	-0.268619	5.80061	-2.47477	0.0165797	0.130384
SP100	0.327115	7.80461	2.47466	0.0165839	0.130384
ALDH1A1	-0.46191	7.36657	-2.47432	0.0165983	0.130384
POLR2G	-0.213595	9.32795	-2.47405	0.0166096	0.130384
NRM	-0.209744	5.51114	-2.47363	0.016627	0.130384
POGK	-0.206142	8.56351	-2.47355	0.0166303	0.130384
ADAM8	0.303171	8.80653	2.47263	0.0166686	0.130527
COMMD8	-0.28376	7.36313	-2.47228	0.0166833	0.130527
SLC25A16	0.192541	5.43606	2.47191	0.0166984	0.130527
USP1	-0.370014	5.49558	-2.4708	0.016745	0.130761
MRPL22	-0.246028	7.18844	-2.47039	0.016762	0.130764
ANP32A	0.385452	5.67757	2.4687	0.0168332	0.131188
EIF3K	-0.243077	10.0908	-2.46737	0.0168892	0.131459
EMC9	0.220315	5.64224	2.46708	0.0169014	0.131459
SNX19	0.193812	6.01168	2.46523	0.0169795	0.131725
ASNSD1	-0.292725	8.36298	-2.46504	0.0169876	0.131725
RRAGC	0.217285	7.72621	2.46492	0.0169925	0.131725
NAP1L1	-0.287747	8.3079	-2.46457	0.0170075	0.131725
MBIP	-0.212609	6.21367	-2.46429	0.0170195	0.131725
SLC22A15	0.385233	5.90685	2.46313	0.0170687	0.131975
FURIN	0.405576	6.10876	2.46252	0.0170945	0.132045
TMEM41A	-0.242721	5.41966	-2.46067	0.0171737	0.132439
ZNF211	-0.264724	6.20859	-2.46054	0.0171793	0.132439
FAM13A	-0.295619	5.78042	-2.45951	0.0172237	0.132651
PHTF1	0.275103	6.36284	2.45717	0.0173244	0.133181
BBS1	-0.206494	5.61892	-2.457	0.0173314	0.133181
FKBP5	0.548571	9.72015	2.45673	0.0173434	0.133181
C5orf30	0.348794	5.60087	2.45577	0.0173847	0.133367
C1RL	0.322207	6.95169	2.45422	0.0174519	0.133753
WBP11	-0.248233	8.07391	-2.4538	0.01747	0.133761
FDPS	0.228269	6.50752	2.4499	0.0176406	0.134935
PDXDC1	-0.210874	7.78603	-2.4487	0.0176932	0.135184
TMEM209	-0.251083	6.80545	-2.44837	0.0177076	0.135184
TMEM71	0.278132	10.3277	2.44781	0.0177325	0.135243
TYSND1	-0.26617	7.51562	-2.4469	0.0177726	0.135414
ATP2C1	-0.242839	6.00128	-2.44651	0.0177895	0.135414
MTX1	0.271185	7.33019	2.44539	0.0178394	0.135653
NIPAL3	-0.353015	7.06902	-2.44503	0.0178555	0.135653
RAX2	0.37556	7.32632	2.44375	0.017912	0.135906
STAM	-0.182461	6.09442	-2.4435	0.0179234	0.135906
RALB	0.317893	10.0322	2.44291	0.0179496	0.135973
RNF24	0.38877	9.07014	2.44171	0.0180028	0.136149
SARNP	-0.194393	8.89131	-2.44161	0.0180075	0.136149
CLASP2	-0.239814	5.66904	-2.44116	0.0180278	0.136171
CXorf40B	-0.215366	6.00451	-2.44026	0.0180678	0.136316
SFR1	-0.301403	6.33539	-2.43995	0.0180817	0.136316
CRLF3	-0.370609	7.53589	-2.43854	0.018145	0.136557
SMAP2	0.395838	8.96009	2.43847	0.0181485	0.136557
PPP1R14A	0.320156	5.71452	2.43756	0.0181892	0.136733
TIAL1	-0.206687	5.67914	-2.43651	0.0182367	0.136956
ID3	-0.564929	6.34477	-2.43545	0.0182845	0.136956
APEX1	-0.328187	8.84118	-2.43479	0.0183146	0.136956
BBS4	-0.245877	5.62897	-2.43393	0.0183537	0.136956
CORO1C	0.268559	7.17907	2.43379	0.01836	0.136956
CRIP1	-0.420004	10.2787	-2.4335	0.0183733	0.136956
TNFAIP8	-0.373378	8.60479	-2.43332	0.0183813	0.136956
ZBTB33	-0.218188	8.18812	-2.43323	0.0183857	0.136956
YIPF1	0.195731	7.62886	2.43304	0.0183943	0.136956
FLOT1	0.305502	8.57633	2.43252	0.0184179	0.136956
H2AFY2	-0.318395	5.77217	-2.43187	0.0184475	0.136956
CPSF2	0.229119	6.28039	2.43179	0.0184511	0.136956
TAF1L	-0.240491	5.81569	-2.43155	0.0184623	0.136956
CAPN1	0.18104	8.56056	2.43153	0.0184632	0.136956
STXBP2	0.273024	8.96966	2.4309	0.0184919	0.137039
IDH3B	-0.201981	8.1911	-2.42977	0.0185438	0.137294
TLN1	0.225068	8.68027	2.42839	0.0186069	0.137514
FKBP3	0.256407	6.30196	2.42836	0.0186086	0.137514
ANKRD46	-0.272902	6.14267	-2.42642	0.0186977	0.138043
CFLAR	0.350108	10.0922	2.42549	0.0187411	0.138233
ETV6	0.191645	7.74668	2.42321	0.0188467	0.138704
DICER1	0.258986	5.49868	2.42307	0.0188533	0.138704
SORBS3	-0.3866	5.56681	-2.42267	0.0188719	0.138704
COPS8	-0.27478	6.11356	-2.42259	0.0188756	0.138704
COX14	-0.192279	6.88131	-2.42166	0.0189191	0.138761
ACOX1	0.372839	7.49357	2.42136	0.0189333	0.138761
CAMK1G	0.291302	5.45151	2.42129	0.0189365	0.138761
MGEA5	0.250704	10.4298	2.42059	0.0189689	0.138852
TMEM218	-0.181597	7.40614	-2.42022	0.0189866	0.138852
TOP2B	-0.288528	9.07192	-2.41987	0.019003	0.138852
SNF8	-0.259339	7.53286	-2.41942	0.019024	0.138852
ACYP2	-0.33709	5.51519	-2.41914	0.0190373	0.138852
MGST3	-0.263792	8.44581	-2.41818	0.0190822	0.13905
KIAA0319L	0.41091	6.93716	2.41742	0.0191182	0.139183
YIPF4	0.256001	7.34888	2.41683	0.0191458	0.139191
PGAP3	-0.257119	6.34801	-2.41649	0.0191622	0.139191
MOCS2	-0.326708	5.36398	-2.41627	0.0191725	0.139191
MARK2	0.280005	6.6522	2.41574	0.0191976	0.139218
FKBP1A	0.343239	5.87277	2.41544	0.0192116	0.139218
TDRD9	0.365342	5.69364	2.41479	0.0192423	0.139311
MSL1	0.376288	6.83438	2.41393	0.0192835	0.139352
ZPR1	-0.235649	5.89545	-2.41372	0.0192933	0.139352
PRKX	-0.249683	6.65514	-2.41356	0.0193012	0.139352
TCTA	0.194077	6.22217	2.41242	0.0193553	0.139515
GTF2A2	-0.219028	8.95892	-2.41234	0.0193593	0.139515
SNRNP200	-0.189651	5.97313	-2.41041	0.0194511	0.140048
CD48	-0.263046	10.1908	-2.40987	0.0194772	0.140107
HIPK2	0.260873	6.89343	2.40848	0.0195439	0.140459
MATR3	-0.335764	6.97426	-2.407	0.0196154	0.140844
ORM1	0.918093	6.49569	2.40613	0.0196573	0.141015
TRABD2A	-0.459468	6.83068	-2.40566	0.0196802	0.14105
SELL	0.305102	11.4036	2.40386	0.0197673	0.141545
SMYD4	-0.257951	5.43985	-2.40343	0.0197882	0.141566
LRG1	0.474522	8.43116	2.40303	0.0198078	0.141577
CLEC2D	-0.325258	10.9296	-2.40155	0.0198797	0.141928
MTRF1L	0.205228	5.61618	2.40128	0.019893	0.141928
SMIM19	-0.236986	7.36649	-2.40042	0.019935	0.142098
GLTSCR2	-0.29486	11.816	-2.39912	0.0199989	0.142424
UPRT	-0.266299	6.19071	-2.39779	0.0200641	0.142759
CCNC	-0.405888	5.88116	-2.39663	0.0201212	0.142908
MAPKAPK5	-0.219309	6.35229	-2.39628	0.0201386	0.142908
PDGFD	-0.228984	5.38984	-2.3961	0.0201478	0.142908
RAD54L2	0.217277	7.14679	2.39589	0.0201579	0.142908
MLH1	-0.174877	7.01898	-2.39449	0.0202275	0.143272
RPL7L1	-0.266088	7.48607	-2.39359	0.0202722	0.143459
SNRPD2	-0.269754	11.1313	-2.39295	0.020304	0.143554
SLC9A6	-0.174516	6.1456	-2.39188	0.0203573	0.143578
COPA	-0.154379	9.38613	-2.39187	0.0203576	0.143578
PRKCQ-AS1	-0.359702	7.1837	-2.39053	0.0204249	0.143578
PARP10	0.349087	8.75189	2.39027	0.0204377	0.143578
PQBP1	-0.197313	7.24625	-2.3901	0.0204463	0.143578
ZC3H3	0.16092	7.72035	2.38994	0.020454	0.143578
ATP5O	-0.249906	9.86916	-2.38986	0.020458	0.143578
TLK2	0.200414	6.98149	2.38974	0.0204641	0.143578
COMT	-0.215081	5.8438	-2.38959	0.0204719	0.143578
CD3G	-0.434656	8.09529	-2.38875	0.0205137	0.143631
TOM1	0.192478	9.13945	2.38863	0.02052	0.143631
PRKCH	-0.349663	9.55136	-2.38834	0.0205344	0.143631
FLNB	-0.350269	6.66532	-2.38777	0.0205632	0.143704
HOPX	-0.595331	7.7733	-2.38556	0.0206747	0.144355
ALPL	0.654991	10.2441	2.38437	0.020735	0.144647
GNPTG	-0.160043	7.82522	-2.38346	0.0207809	0.144839
UQCC1	-0.291106	5.39691	-2.38292	0.0208087	0.144849
SEPW1	-0.20829	7.44993	-2.38271	0.0208193	0.144849
ILK	0.274401	6.16972	2.38235	0.0208377	0.144849
YBEY	-0.309315	6.59093	-2.38026	0.0209444	0.145461
APOL2	0.281138	5.94478	2.37915	0.0210014	0.145721
DSC2	0.439509	6.98031	2.37881	0.0210189	0.145721
ADAR	0.287642	10.0178	2.37738	0.0210924	0.145839
RPLP0	-0.355472	8.55639	-2.37721	0.0211011	0.145839
TMEM126B	-0.272076	7.76658	-2.37715	0.0211041	0.145839
SP4	-0.267313	6.60264	-2.3767	0.0211273	0.145839
SP140	0.34069	7.74461	2.37645	0.0211401	0.145839
BRCA1	0.222511	5.31778	2.37631	0.0211474	0.145839
FITM1	0.234207	5.41531	2.37532	0.0211986	0.145898
LIPA	-0.348191	8.83315	-2.37506	0.0212119	0.145898
VPS45	-0.205642	6.76726	-2.37477	0.0212271	0.145898
RNF31	0.21381	7.80773	2.37471	0.0212303	0.145898
NCBP2	-0.28868	5.59659	-2.37341	0.0212974	0.146219
TFE3	0.261939	6.38438	2.37309	0.0213143	0.146219
GRPEL2	-0.221611	6.62284	-2.37249	0.0213455	0.146306
CD33	-0.25955	8.04425	-2.37071	0.0214382	0.146777
YRDC	0.35352	9.23122	2.37045	0.0214518	0.146777
XPO6	0.330543	10.1055	2.36974	0.0214891	0.146904
DYRK2	-0.40499	7.8525	-2.36851	0.0215534	0.147023
GTF2H3	-0.182374	5.84044	-2.36838	0.0215602	0.147023
TBC1D2	0.221497	7.06703	2.36783	0.0215894	0.147023
ATP6V0E2	-0.432823	8.40293	-2.36782	0.0215899	0.147023
TRIP12	0.249816	8.27267	2.36762	0.0216001	0.147023
MAT2B	-0.474353	6.82643	-2.36614	0.0216786	0.147429
WDR75	-0.226251	7.44234	-2.36513	0.0217315	0.147661
CRY1	-0.266295	5.40385	-2.36271	0.0218601	0.148274
RENBP	0.271342	7.03492	2.36266	0.0218627	0.148274
CD36	-0.429612	8.55858	-2.36237	0.0218783	0.148274
GAB2	0.375093	8.45476	2.36113	0.0219444	0.148593
EPB41L4A-AS1	-0.331663	8.31505	-2.35902	0.022057	0.149128
KPNA3	-0.214089	6.40938	-2.35844	0.022088	0.149128
HIST1H2BC	0.387364	6.54741	2.35784	0.0221207	0.149128
TOMM22	-0.26084	8.15522	-2.35765	0.0221308	0.149128
FAM127B	-0.182088	5.51461	-2.35696	0.0221676	0.149128
CTPS1	-0.223095	5.5307	-2.35679	0.0221772	0.149128
DDIAS	0.227134	5.84798	2.35679	0.0221772	0.149128
RPL36AL	-0.215369	12.1136	-2.35676	0.0221786	0.149128
STX3	0.363539	8.68154	2.35647	0.0221944	0.149128
PSMG1	-0.290886	6.41409	-2.35594	0.022223	0.149192
MTMR4	0.218141	7.25507	2.35486	0.0222811	0.149455
CD160	-0.616565	6.30547	-2.35417	0.0223187	0.149579
APIP	-0.263407	7.03699	-2.35374	0.0223417	0.149594
PCBP1	-0.19461	11.6655	-2.35255	0.0224062	0.149594
SOCS4	-0.178419	6.21342	-2.35235	0.0224175	0.149594
IL2RA	-0.224255	5.32845	-2.35175	0.0224502	0.149594
ZMYND19	-0.227261	5.32768	-2.35171	0.0224523	0.149594
MYC	-0.34805	8.50695	-2.35141	0.0224686	0.149594
NAAA	-0.342575	7.40748	-2.3514	0.0224692	0.149594
MTPAP	-0.210691	6.71341	-2.35105	0.0224882	0.149594
TMEM181	-0.26005	7.78267	-2.35097	0.0224925	0.149594
TCF7	-0.34527	5.3036	-2.34958	0.0225682	0.149971
WDR82	-0.265009	8.71928	-2.34873	0.0226152	0.150156
LCOR	0.204203	6.76558	2.34802	0.0226542	0.150216
C12orf57	-0.434947	8.92723	-2.34786	0.0226625	0.150216
C11orf68	0.198325	6.59917	2.34635	0.0227456	0.150491
IRF2BPL	0.380207	8.15436	2.34612	0.0227587	0.150491
MKNK1	0.31417	8.16696	2.34606	0.0227616	0.150491
POLR1C	-0.315558	6.30848	-2.3448	0.0228315	0.150826
CDC26	-0.182764	8.67793	-2.34346	0.0229055	0.151059
NDUFB11	-0.289742	9.15082	-2.3432	0.0229201	0.151059
RWDD1	-0.268207	9.32669	-2.34241	0.0229636	0.151059
EMC4	-0.223144	8.65875	-2.34224	0.0229732	0.151059
EIF3H	-0.285352	9.69674	-2.34218	0.0229765	0.151059
SAMD14	0.439418	5.32631	2.34208	0.0229822	0.151059
KIAA1191	-0.196885	7.00867	-2.34028	0.0230825	0.151365
PSMD4	0.214369	7.91457	2.34002	0.0230968	0.151365
BCOR	-0.278209	6.87149	-2.34002	0.0230973	0.151365
ZSCAN21	-0.203393	5.55868	-2.33986	0.0231059	0.151365
NRROS	-0.280618	7.10309	-2.3387	0.023171	0.151665
INPP5E	-0.251586	5.60272	-2.33833	0.0231917	0.151674
TRIOBP	0.242278	8.14042	2.3378	0.0232214	0.151688
ATP9A	0.420881	6.5702	2.33691	0.0232711	0.151688
BCL7B	-0.218697	5.80959	-2.33648	0.0232956	0.151688
RPL8	-0.305644	11.5099	-2.33639	0.0233004	0.151688
TIPARP	-0.188506	7.74678	-2.33612	0.0233159	0.151688
GAA	0.295867	6.21483	2.3357	0.0233396	0.151688
NAT10	-0.26008	7.69336	-2.3354	0.0233561	0.151688
UBE3B	0.211019	6.03732	2.33522	0.0233668	0.151688
CLDN14	0.239467	7.24914	2.33498	0.0233802	0.151688
DPP9	0.237256	6.70365	2.3341	0.0234301	0.151688
STRADA	0.175007	5.56948	2.33404	0.0234333	0.151688
G6PD	0.294487	7.11274	2.33359	0.0234589	0.151688
PARVB	0.337579	6.84595	2.33354	0.0234617	0.151688
CRYZL1	-0.196941	6.31482	-2.33349	0.0234645	0.151688
PDCD6	-0.17754	9.29361	-2.33131	0.0235881	0.152259
CCT8	-0.27252	9.50482	-2.33125	0.0235916	0.152259
CD5	-0.47625	6.82648	-2.33034	0.0236433	0.152467
NPL	0.376529	7.91472	2.32918	0.0237098	0.152557
FAM110A	-0.232684	7.7893	-2.32917	0.0237102	0.152557
ABCG1	0.383734	6.02935	2.32908	0.0237155	0.152557
TTC5	-0.240576	6.04648	-2.32816	0.0237682	0.1527
SUCLG2	-0.274709	7.48246	-2.32749	0.0238066	0.1527
ITGA4	-0.386883	7.04122	-2.32736	0.0238139	0.1527
PROSC	-0.189197	8.3893	-2.32733	0.0238156	0.1527
MZB1	0.716631	7.18218	2.32474	0.0239649	0.153532
GSK3B	0.267727	7.35424	2.32377	0.0240207	0.153764
TIMM21	-0.23379	7.18728	-2.32248	0.0240954	0.153854
MPDU1	0.217423	6.12509	2.32232	0.0241048	0.153854
PAFAH2	-0.272902	6.17416	-2.32206	0.02412	0.153854
BANK1	0.326156	5.51348	2.32192	0.0241279	0.153854
MAP2K2	0.228843	7.57655	2.32184	0.0241327	0.153854
IFITM2	0.217417	13.3838	2.32143	0.0241566	0.153881
H1F0	0.393337	7.1927	2.32034	0.0242203	0.154161
SLAMF1	-0.332616	6.25226	-2.31893	0.0243021	0.154557
SELO	0.211962	6.32207	2.31755	0.0243831	0.154861
ANKRD54	-0.263187	5.38289	-2.31744	0.0243894	0.154861
SLAIN2	-0.18014	5.51265	-2.31661	0.0244384	0.154981
POLR3K	-0.233288	6.24283	-2.31645	0.0244478	0.154981
CSNK1G3	-0.240194	5.78753	-2.31537	0.0245113	0.155136
FBL	-0.33787	8.84982	-2.31536	0.0245118	0.155136
OTUD5	0.257538	6.32225	2.31344	0.0246254	0.155681
BMF	-0.263232	5.55634	-2.31323	0.0246375	0.155681
PTGDS	-0.28993	5.508	-2.31122	0.0247568	0.156309
TMEM14C	-0.293728	8.66802	-2.31077	0.0247834	0.156351
WDR36	-0.269911	6.32128	-2.3099	0.0248355	0.156553
SYPL1	-0.318101	7.99046	-2.30944	0.0248629	0.156568
IL17RA	0.294224	8.53198	2.30919	0.0248778	0.156568
TIMP2	0.302364	6.45231	2.30871	0.0249066	0.156624
ZDHHC2	-0.203358	5.80508	-2.30804	0.0249467	0.156658
GNPDA2	-0.285938	5.94246	-2.30784	0.0249583	0.156658
CDKN2D	0.373969	9.03111	2.30761	0.0249719	0.156658
ZNFX1	0.260659	8.83664	2.30698	0.02501	0.156772
CTSA	0.287179	8.41524	2.30537	0.0251064	0.157251
PSMD10	-0.311181	6.81541	-2.30408	0.0251847	0.157432
ZNF831	-0.335218	5.6528	-2.30361	0.0252126	0.157432
PRMT3	-0.172719	6.59574	-2.30361	0.0252129	0.157432
MON1B	0.196061	6.10935	2.30331	0.0252307	0.157432
U2AF1L4	-0.247354	6.61477	-2.30323	0.0252356	0.157432
POLR1E	-0.333307	6.97074	-2.30222	0.0252968	0.157462
ZFP36L2	-0.307597	8.86849	-2.3022	0.0252983	0.157462
KCMF1	0.222972	5.29152	2.30216	0.0253006	0.157462
ZNF213	0.224768	6.21214	2.30174	0.0253259	0.157494
STX10	0.232288	8.48304	2.30116	0.0253612	0.157589
RASSF4	-0.235815	6.09912	-2.3001	0.0254255	0.157864
PPP1R10	0.223942	6.54837	2.29868	0.0255124	0.158151
PPP1R13B	-0.273657	5.1317	-2.29852	0.025522	0.158151
TM9SF4	-0.152368	7.88491	-2.29816	0.0255439	0.158151
SIAH1	0.227148	5.26509	2.29802	0.0255525	0.158151
GLS	-0.255279	7.0499	-2.29566	0.025697	0.15892
BTBD7	-0.208667	5.54317	-2.29533	0.0257173	0.158921
SQRDL	0.253305	7.38228	2.29491	0.0257434	0.158957
TUSC2	-0.158268	5.80702	-2.29403	0.0257977	0.159076
PTDSS1	-0.288198	8.48714	-2.29394	0.0258032	0.159076
ACO1	-0.164364	6.64691	-2.29272	0.0258781	0.159108
TPK1	-0.272352	6.84216	-2.2925	0.0258917	0.159108
VPS9D1	0.318714	6.91393	2.29236	0.0259008	0.159108
DCTD	-0.285124	6.29449	-2.29192	0.025928	0.159108
SH2B2	0.197734	5.50869	2.29122	0.0259714	0.159108
HK2	0.310028	7.56418	2.29119	0.0259732	0.159108
ARL2BP	-0.237448	8.35	-2.29101	0.025984	0.159108
DDB1	-0.218016	9.92246	-2.29061	0.0260088	0.159108
FAM200B	0.245785	5.61286	2.29061	0.0260089	0.159108
GAPDH	0.257877	10.7484	2.29058	0.0260111	0.159108
STX2	0.298926	5.7352	2.28977	0.0260611	0.159166
ARHGAP26	0.215465	5.43161	2.28977	0.0260611	0.159166
NOSIP	-0.300949	9.82286	-2.289	0.0261095	0.159337
BLMH	-0.23161	6.45579	-2.28758	0.026198	0.159753
SLC43A2	0.262199	8.27758	2.28705	0.0262307	0.159828
ZNF16	-0.215494	5.30867	-2.28666	0.0262556	0.159855
E2F1	0.234059	5.34778	2.28566	0.0263183	0.160113
IDI1	0.234571	6.4882	2.28531	0.0263398	0.16012
UBAP1	0.217142	8.5537	2.28371	0.0264409	0.16061
C3AR1	0.399332	6.65793	2.28232	0.0265282	0.160922
SULT1B1	0.349232	5.66726	2.28224	0.0265333	0.160922
CPNE8	-0.250222	5.97375	-2.28011	0.0266683	0.161483
GM2A	0.23574	5.88163	2.28003	0.0266736	0.161483
TTC27	-0.325446	6.38886	-2.27954	0.0267043	0.161483
DNAJC21	-0.184175	5.23595	-2.27949	0.0267081	0.161483
EPB41L3	-0.284189	6.64215	-2.2789	0.0267452	0.161583
C9orf142	-0.257103	8.28913	-2.27761	0.0268274	0.161908
IL1RAP	0.297116	5.72699	2.27741	0.0268403	0.161908
APOPT1	0.355531	9.53168	2.27682	0.0268779	0.162011
ULK1	0.258322	9.33034	2.27606	0.0269264	0.162145
F2R	-0.307942	5.83584	-2.27583	0.0269415	0.162145
HPS5	-0.195397	6.16399	-2.27548	0.0269637	0.162154
CD79B	0.499708	6.93155	2.27509	0.0269886	0.162171
RRP1B	-0.297891	5.53043	-2.27479	0.0270078	0.162171
LYRM4	-0.243972	5.47255	-2.274	0.0270591	0.162355
WRN	-0.209519	5.48268	-2.27294	0.0271273	0.162639
GORASP2	-0.262992	7.34484	-2.27087	0.0272609	0.163251
ZNF281	0.302922	7.1128	2.27072	0.0272709	0.163251
BRPF3	0.156274	7.53074	2.27011	0.02731	0.16336
FAM49B	0.279271	6.9605	2.26893	0.0273867	0.163532
FOXO4	0.460794	9.13924	2.26787	0.027456	0.163532
CRYL1	-0.238242	5.91707	-2.26776	0.027463	0.163532
TLR1	0.345029	6.36013	2.26772	0.0274656	0.163532
MXRA7	-0.296732	5.25502	-2.26767	0.0274688	0.163532
FEN1	0.253875	7.08153	2.26765	0.0274704	0.163532
DNAJB6	-0.278738	8.29427	-2.26743	0.0274846	0.163532
ORC3	-0.209654	6.2586	-2.26617	0.0275667	0.163859
ACRBP	0.378416	7.59916	2.26595	0.0275812	0.163859
ZNF787	0.220974	7.84409	2.26535	0.0276205	0.163893
TMEM154	0.330283	9.85389	2.26522	0.0276288	0.163893
CEP95	-0.185709	6.99865	-2.26421	0.0276951	0.164162
RNF103	-0.168248	7.27244	-2.26339	0.0277493	0.164359
C7orf43	0.236292	6.55776	2.26288	0.0277828	0.16439
TRIM25	0.326792	8.73809	2.26222	0.0278259	0.16439
MANSC1	0.501245	6.65484	2.26194	0.0278448	0.16439
FUT7	0.218147	5.68071	2.26183	0.0278518	0.16439
MUT	-0.167051	6.7747	-2.26169	0.0278612	0.16439
IP6K2	-0.236268	5.50677	-2.26114	0.0278974	0.16439
AP3M2	-0.305013	6.41086	-2.26108	0.027901	0.16439
ZHX3	-0.214142	5.33899	-2.26057	0.0279353	0.164468
TMEM69	-0.238971	7.22902	-2.26007	0.0279682	0.164538
CD24	0.783382	8.15737	2.25756	0.0281352	0.165397
MRPS21	-0.288785	8.96655	-2.25581	0.0282519	0.165723
KLHL18	0.1847	5.7019	2.25578	0.0282534	0.165723
UPF3A	-0.275147	5.73582	-2.25555	0.028269	0.165723
EIF4B	-0.314456	10.356	-2.25525	0.0282893	0.165723
HIGD2A	-0.259836	10.0746	-2.25514	0.0282963	0.165723
REXO1	0.206267	6.07016	2.25464	0.02833	0.165797
GIMAP8	-0.219876	8.97429	-2.25389	0.02838	0.165966
TMEM14B	-0.240635	8.04281	-2.25194	0.0285111	0.166501
ZNF235	-0.200329	5.46448	-2.2519	0.0285139	0.166501
SRF	-0.172421	8.38099	-2.25141	0.0285467	0.166501
HDAC1	-0.210025	10.1015	-2.25121	0.0285608	0.166501
CCT4	-0.237669	5.28851	-2.2509	0.0285816	0.166501
ZBTB9	-0.263152	6.15997	-2.25025	0.0286255	0.166501
FXYD5	-0.249806	10.4943	-2.25014	0.028633	0.166501
SSBP1	-0.254523	8.2891	-2.24994	0.0286462	0.166501
ABCE1	-0.283511	6.89492	-2.2497	0.0286624	0.166501
ASAP1	0.311062	9.21953	2.24898	0.0287112	0.166661
TPM3	-0.257436	8.50654	-2.24779	0.0287921	0.166945
MRPS9	-0.239617	6.83207	-2.2474	0.0288186	0.166945
TBC1D4	-0.258891	6.17897	-2.24732	0.0288239	0.166945
FAM220A	-0.147972	7.31111	-2.2459	0.0289211	0.167384
PPM1M	0.210404	9.08214	2.24528	0.028963	0.167503
PPWD1	-0.20466	7.00935	-2.24406	0.0290463	0.167861
BRD3	0.201316	7.34108	2.24354	0.0290819	0.167862
BBS10	-0.192421	5.24785	-2.24344	0.0290892	0.167862
STK39	-0.28969	7.75279	-2.2429	0.0291262	0.167952
CDC20	0.496609	5.96873	2.24248	0.029155	0.167994
ACACB	-0.278827	5.38209	-2.2412	0.0292432	0.168379
MYBL1	-0.29861	5.49621	-2.24078	0.0292721	0.168416
SMARCE1	-0.223155	7.15747	-2.24048	0.0292925	0.168416
SERPINA1	0.274261	10.2031	2.23912	0.0293869	0.168824
PCED1A	-0.231416	5.81265	-2.23883	0.0294065	0.168824
EPN1	0.205159	9.62837	2.23767	0.0294871	0.168975
ZNF438	0.308242	6.65528	2.23754	0.0294963	0.168975
SNN	0.266225	7.5715	2.23752	0.0294975	0.168975
ANGEL2	-0.207851	7.90349	-2.23688	0.0295421	0.169108
RFXANK	0.218249	7.456	2.23589	0.0296109	0.169378
SEMA4C	-0.210527	5.37782	-2.23534	0.0296491	0.169473
INTS4	-0.245246	5.24546	-2.23479	0.029688	0.169571
GAL3ST4	-0.259715	5.93364	-2.23352	0.0297764	0.169694
TBC1D31	-0.270812	6.20689	-2.23335	0.0297881	0.169694
KTN1	-0.296185	7.0958	-2.23327	0.0297937	0.169694
CCR3	-0.442187	7.07471	-2.23299	0.0298139	0.169694
CPEB3	0.200939	6.63743	2.23277	0.0298289	0.169694
GANAB	-0.205359	7.74043	-2.23263	0.0298392	0.169694
RARRES3	-0.334452	9.93914	-2.23087	0.0299624	0.17018
SNX11	0.199638	8.23767	2.23067	0.0299766	0.17018
NFYC	0.175784	7.79121	2.23048	0.0299898	0.17018
KLHL8	0.320805	8.06461	2.22997	0.0300257	0.170226
DYNLT3	-0.187689	6.41073	-2.22976	0.0300411	0.170226
PUS3	-0.238609	5.48198	-2.22829	0.0301449	0.170371
NSD1	0.15529	5.48203	2.22805	0.0301616	0.170371
HSP90AA1	-0.255276	10.5772	-2.22803	0.0301629	0.170371
COCH	0.235023	5.43017	2.22782	0.0301777	0.170371
CST7	0.370232	9.1261	2.22741	0.0302069	0.170371
ZNF692	0.208394	5.96928	2.22705	0.0302324	0.170371
TBPL1	0.168945	7.76478	2.22697	0.0302383	0.170371
GFOD1	0.272648	7.24629	2.22694	0.0302405	0.170371
CYP27A1	0.420377	7.67789	2.22569	0.0303294	0.17075
PTPN11	-0.201786	7.71445	-2.22514	0.0303683	0.170811
CHPT1	0.550757	7.90832	2.22492	0.0303838	0.170811
BNIP3	-0.251601	6.72746	-2.22364	0.0304755	0.17091
NCK1	-0.236827	7.78423	-2.22363	0.0304764	0.17091
GTPBP6	-0.25184	9.04749	-2.22337	0.0304948	0.17091
S1PR1	-0.386235	7.08534	-2.22335	0.0304958	0.17091
CRLS1	-0.180086	8.03591	-2.2231	0.0305138	0.17091
ARL1	-0.260412	6.28788	-2.22285	0.030532	0.17091
SKAP1	-0.388092	8.54544	-2.22154	0.0306261	0.171314
PLCG2	0.229423	9.2464	2.2211	0.0306571	0.171366
DPYSL2	-0.242613	9.66285	-2.21954	0.0307694	0.171871
NACC2	0.259783	6.10348	2.21782	0.0308938	0.172443
MAGEH1	-0.202484	6.07717	-2.21613	0.0310161	0.17299
UBE2N	-0.242863	7.87946	-2.21547	0.0310645	0.17299
NUP93	-0.217946	7.37005	-2.21527	0.0310785	0.17299
MOB4	-0.272362	5.83658	-2.21515	0.0310878	0.17299
UBAC2	-0.160076	8.2777	-2.2147	0.0311205	0.17299
ACTB	0.166303	12.9232	2.21465	0.0311241	0.17299
OXCT1	-0.200798	5.58623	-2.21415	0.03116	0.173002
CDKN1C	-0.406862	5.77678	-2.21387	0.0311804	0.173002
UXT	-0.231115	9.84762	-2.21371	0.0311923	0.173002
HACL1	-0.25563	7.4164	-2.21189	0.0313251	0.173615
C16orf87	-0.248197	6.15092	-2.21104	0.031388	0.173757
MAZ	0.289515	6.45985	2.21094	0.031395	0.173757
EEF1A1	-0.324939	6.91651	-2.21019	0.0314504	0.173941
DSTN	-0.240254	6.69987	-2.20948	0.0315026	0.173993
LINC00926	0.379793	5.1501	2.20946	0.031504	0.173993
TSR2	-0.194373	7.62021	-2.209	0.031538	0.174058
SLC10A7	-0.239803	5.67313	-2.20804	0.0316088	0.174164
SGK223	-0.393054	8.06943	-2.20793	0.0316168	0.174164
GOLGA4	-0.183155	5.48292	-2.20747	0.0316509	0.174164
UCHL3	-0.216264	6.70154	-2.20724	0.0316676	0.174164
TBCA	-0.225866	10.12	-2.20723	0.0316681	0.174164
SH2B3	-0.216856	8.86542	-2.20677	0.031702	0.174214
NLRC4	0.277719	6.23401	2.20623	0.0317425	0.174214
SH2D3C	0.208044	8.29725	2.20621	0.0317438	0.174214
SPAG7	-0.233706	7.00539	-2.20558	0.0317902	0.174347
DCAF7	-0.216356	8.65304	-2.20442	0.0318768	0.17468
PTPN4	-0.315289	7.33225	-2.20412	0.0318991	0.17468
GRIPAP1	0.256932	7.17635	2.20381	0.0319222	0.17468
FBXO38	0.21771	7.57602	2.20357	0.0319401	0.17468
SNX22	0.237668	6.50097	2.20306	0.0319779	0.174765
CCDC86	-0.226173	5.8799	-2.20226	0.0320379	0.174871
PDE3B	-0.273319	6.37142	-2.20209	0.0320505	0.174871
CRYZ	-0.377507	6.56242	-2.2019	0.0320642	0.174871
NLRC3	-0.270775	6.02683	-2.20075	0.0321505	0.17522
THYN1	-0.219439	7.0115	-2.20024	0.032189	0.175308
SRBD1	0.260926	7.17631	2.19971	0.0322288	0.175403
TGIF2	-0.211271	6.37222	-2.19891	0.0322885	0.17551
LYRM2	-0.236775	7.27179	-2.19885	0.0322931	0.17551
AKTIP	0.210911	6.10327	2.19801	0.0323566	0.175733
DBT	-0.245967	7.25821	-2.19755	0.0323907	0.175797
ZFAND3	0.22786	6.99455	2.19676	0.0324506	0.175928
ZUFSP	-0.158144	5.96257	-2.19644	0.0324752	0.175928
IL5RA	-0.213939	5.27687	-2.19634	0.0324821	0.175928
ZNF792	-0.26042	6.04127	-2.19581	0.0325225	0.176025
CNOT7	-0.24173	7.71056	-2.1949	0.0325912	0.1761
NDEL1	0.259889	6.53615	2.19457	0.0326166	0.1761
GGPS1	-0.17954	7.83143	-2.19447	0.0326239	0.1761
ST3GAL2	0.196784	6.07111	2.19444	0.0326261	0.1761
ATM	-0.288498	9.52593	-2.1941	0.0326522	0.17612
IL10RA	-0.286144	8.80649	-2.19353	0.0326952	0.176231
TSPAN31	-0.196655	6.84865	-2.19261	0.0327652	0.176265
RPF2	-0.253404	7.34273	-2.19259	0.0327671	0.176265
DNTTIP1	0.215111	8.25689	2.19256	0.032769	0.176265
ADNP2	-0.175281	6.44002	-2.19203	0.03281	0.176365
NDST1	0.300281	5.85787	2.19115	0.0328769	0.176535
LYST	0.289277	7.65156	2.19102	0.0328866	0.176535
FAM175A	0.376708	9.26189	2.18953	0.0330005	0.177025
NR2C2AP	-0.200829	6.32887	-2.18841	0.0330869	0.177367
ATP1A1	-0.247264	7.3707	-2.18799	0.0331188	0.177417
RBM23	0.170431	9.38637	2.18616	0.0332599	0.178052
SLFN5	-0.405673	7.02888	-2.18511	0.0333414	0.1782
XPOT	-0.203044	5.40763	-2.18459	0.0333816	0.1782
SLC20A1	-0.204601	8.98275	-2.18449	0.0333893	0.1782
SLC25A26	-0.234246	5.70374	-2.18442	0.0333947	0.1782
KDM7A	0.195261	6.38752	2.18413	0.033417	0.1782
RPS14	-0.197339	11.9886	-2.18404	0.0334239	0.1782
PRMT5	0.201025	6.81328	2.18303	0.0335027	0.178499
UCKL1	-0.216442	7.43489	-2.18193	0.033588	0.178832
TSHZ1	-0.302929	6.59619	-2.18142	0.0336275	0.178921
AIM2	0.372876	8.1337	2.18005	0.0337351	0.179372
ZHX1	-0.187906	5.27593	-2.17848	0.0338577	0.179902
MAP2K1	-0.176106	8.64689	-2.17789	0.033904	0.179956
ABCA7	0.333546	7.29742	2.17777	0.0339137	0.179956
NFE2	0.292006	11.3182	2.17735	0.033946	0.180004
SMA4	0.496098	6.957	2.17707	0.0339686	0.180004
ASCC3	-0.210876	6.4343	-2.17591	0.0340594	0.180283
TNIK	-0.262198	5.41532	-2.17581	0.0340672	0.180283
KDM1A	-0.243781	6.90276	-2.17451	0.0341702	0.18064
WDR11	-0.206184	6.7406	-2.17438	0.0341807	0.18064
ZDHHC18	0.315666	8.02525	2.17361	0.0342415	0.180657
DCAF10	0.155698	5.89084	2.17333	0.0342633	0.180657
MIEF1	-0.217817	7.04668	-2.1733	0.0342663	0.180657
PRADC1	-0.162192	5.33539	-2.17317	0.0342761	0.180657
BRIX1	-0.27804	6.15618	-2.17149	0.0344093	0.181238
SLC25A3	-0.202777	9.83197	-2.17055	0.0344842	0.181355
NXT1	-0.293108	7.46236	-2.17052	0.034487	0.181355
IPCEF1	0.160815	6.7187	2.17034	0.0345009	0.181355
NAA25	-0.165488	5.8712	-2.16944	0.0345732	0.181613
SERP1	-0.159069	7.79705	-2.16832	0.0346622	0.181635
EXOSC5	-0.288734	6.09332	-2.16823	0.0346696	0.181635
FRMD3	0.327084	6.02035	2.16781	0.0347038	0.181635
MIF4GD	-0.167225	7.71497	-2.16744	0.0347333	0.181635
FAM58A	-0.214194	6.96597	-2.16738	0.0347382	0.181635
POLL	0.374271	5.62727	2.16716	0.0347556	0.181635
TREML1	0.394218	6.50573	2.16713	0.034758	0.181635
CHFR	0.164519	8.71411	2.16698	0.0347697	0.181635
POLR2F	-0.199436	9.059	-2.16679	0.0347856	0.181635
PHOSPHO1	0.517651	6.59215	2.16556	0.0348845	0.181916
KIAA1147	-0.340448	8.31737	-2.16554	0.0348858	0.181916
ZMYM4	-0.161002	6.06696	-2.16424	0.0349904	0.182146
TMEM256	-0.179911	9.13087	-2.16421	0.0349932	0.182146
DDX10	-0.271762	6.48794	-2.16371	0.0350334	0.182146
PHRF1	-0.180114	8.52575	-2.16368	0.0350354	0.182146
DENND2C	0.229027	5.50195	2.16328	0.0350682	0.182146
MGAT4A	-0.175011	6.1444	-2.16327	0.0350692	0.182146
DDX24	-0.326849	8.27646	-2.1629	0.035099	0.18216
MED23	-0.163562	6.62278	-2.16252	0.0351294	0.18216
TM2D1	-0.245651	6.25753	-2.16216	0.035159	0.18216
SF3B6	0.197999	6.99398	2.16185	0.0351841	0.18216
BIVM	-0.188235	5.55648	-2.16141	0.0352195	0.18216
TACC3	0.224605	7.37544	2.16137	0.0352231	0.18216
CAMK2N1	-0.214912	5.28014	-2.16117	0.0352394	0.18216
UBA3	-0.317675	7.18669	-2.16094	0.0352576	0.18216
CHCHD4	-0.192375	6.9716	-2.16053	0.0352914	0.182215
UBE2I	-0.171382	9.50381	-2.1601	0.0353263	0.182275
ILF2	-0.227086	8.87519	-2.15875	0.035436	0.18233
ETV2	-0.186972	5.28386	-2.15865	0.035444	0.18233
LDLR	-0.246723	7.44303	-2.15862	0.0354466	0.18233
ZNF101	-0.232192	5.53956	-2.15846	0.03546	0.18233
MRPL33	-0.218232	7.98805	-2.15835	0.0354684	0.18233
TNF	-0.244292	6.82951	-2.15826	0.0354763	0.18233
SOCS2	-0.303131	7.17613	-2.15692	0.035586	0.182774
UPF1	0.209368	7.15002	2.15652	0.0356187	0.182822
EFCAB14	-0.199167	8.14795	-2.15543	0.0357083	0.183163
PDZD8	0.270256	5.85807	2.15365	0.0358542	0.183618
RFWD2	0.255745	8.42425	2.15332	0.0358818	0.183618
CD55	0.283801	7.91457	2.15322	0.0358904	0.183618
VPS8	0.21579	7.35027	2.15319	0.0358929	0.183618
SLC27A1	-0.257152	5.9477	-2.15293	0.035914	0.183618
EIF4H	-0.189617	9.25692	-2.15246	0.0359526	0.183647
TRIM33	0.163267	6.84807	2.15229	0.0359664	0.183647
RALGAPA1	-0.217684	5.81544	-2.15173	0.0360135	0.18366
SLC36A1	0.274841	6.00376	2.15144	0.0360372	0.18366
GOSR1	-0.201586	5.35571	-2.15141	0.0360392	0.18366
NOL7	-0.212492	9.52591	-2.15069	0.0360995	0.183786
MB21D2	-0.27241	5.48686	-2.15055	0.0361109	0.183786
SPIRE1	-0.199819	5.52479	-2.14986	0.0361682	0.183889
MRPS18A	0.172553	6.46949	2.14948	0.0361998	0.183889
LAMC1	0.235252	5.26415	2.14946	0.0362015	0.183889
IARS	-0.222787	7.0553	-2.14888	0.0362496	0.184015
NDUFA12	-0.284758	9.32642	-2.1482	0.0363061	0.184161
PSTPIP2	0.358881	7.22559	2.14711	0.036397	0.184161
DCK	-0.276655	8.14602	-2.14711	0.0363973	0.184161
TALDO1	0.234511	11.8037	2.14693	0.0364128	0.184161
TUBB	-0.211981	9.3362	-2.14667	0.0364342	0.184161
DRAM1	0.22446	6.82319	2.14605	0.0364862	0.184161
EXO5	0.3547	8.34528	2.14583	0.0365045	0.184161
TVP23B	-0.311731	6.35249	-2.14573	0.0365131	0.184161
GMIP	0.246172	7.74807	2.14499	0.0365752	0.184161
PRRC2C	-0.177132	8.83651	-2.14405	0.0366542	0.184161
TOMM20	-0.251936	8.44552	-2.14402	0.0366564	0.184161
GSN	0.353513	6.70967	2.14398	0.0366597	0.184161
NDRG2	-0.213696	5.48386	-2.14387	0.0366688	0.184161
OSBPL11	0.227011	6.25153	2.14375	0.0366789	0.184161
RECQL	-0.192643	7.37976	-2.14354	0.0366968	0.184161
MGAT3	0.221617	5.45566	2.14349	0.0367012	0.184161
TCAIM	-0.21808	5.32255	-2.14347	0.036703	0.184161
SLC25A20	-0.289022	5.56253	-2.14346	0.0367035	0.184161
DENND1C	0.188388	6.63916	2.14302	0.0367404	0.184161
NUDT21	-0.237649	7.0282	-2.14275	0.0367635	0.184161
PARK7	-0.209758	9.66679	-2.14266	0.0367711	0.184161
LAGE3	-0.270767	7.69978	-2.14129	0.0368866	0.184621
FAM168B	-0.233634	6.37068	-2.14064	0.0369416	0.184713
GZMA	-0.439274	10.0234	-2.14014	0.0369841	0.184713
CD52	-0.291645	11.7022	-2.13997	0.0369981	0.184713
ZBED4	-0.189532	5.88815	-2.13995	0.0369998	0.184713
FLT3LG	-0.446335	7.43159	-2.13968	0.0370226	0.184713
NUP62	-0.219782	5.8667	-2.13909	0.0370731	0.184847
C1orf174	-0.148829	7.34612	-2.13845	0.0371271	0.184999
KIAA0226L	0.352523	6.84068	2.13782	0.0371805	0.185147
GSPT2	-0.195848	6.24913	-2.1358	0.0373532	0.185699
DNAJA3	-0.227292	7.72999	-2.13562	0.0373689	0.185699
CD2AP	-0.2633	5.85709	-2.1356	0.0373703	0.185699
TYK2	0.160963	9.91092	2.13542	0.0373858	0.185699
DOCK7	-0.177039	5.29792	-2.13501	0.0374209	0.185756
TAF9B	-0.182336	5.37069	-2.13414	0.0374949	0.185898
AGPAT5	-0.263418	5.49499	-2.13371	0.0375324	0.185898
CXCL1	0.3165	6.0317	2.13352	0.0375486	0.185898
RGL2	0.318322	6.80774	2.13335	0.0375632	0.185898
TMEM62	0.190335	6.51956	2.13311	0.0375835	0.185898
YPEL3	0.355047	9.81255	2.13302	0.0375917	0.185898
WDR54	-0.275701	7.44289	-2.13207	0.0376732	0.186144
WNK1	0.395067	6.22964	2.13189	0.0376889	0.186144
SIN3A	-0.204347	7.80099	-2.131	0.0377657	0.186406
TSEN34	0.292508	8.96093	2.13072	0.0377896	0.186407
BOD1	-0.280884	6.4205	-2.12944	0.0379002	0.186656
MAP3K11	0.200864	7.31297	2.12942	0.0379018	0.186656
RBM45	-0.178295	5.71027	-2.12931	0.0379116	0.186656
TSFM	0.162003	5.70477	2.12821	0.0380064	0.187006
CD4	-0.302905	6.54764	-2.12788	0.0380356	0.187032
ORC5	-0.269969	6.88825	-2.12532	0.0382586	0.187884
MAST3	0.219006	8.61181	2.12497	0.0382892	0.187884
CD6	-0.385901	9.0714	-2.12491	0.0382938	0.187884
RPL27A	-0.183453	13.0195	-2.12445	0.0383343	0.187884
DNAJC13	0.187718	7.23567	2.12436	0.0383426	0.187884
RFX7	-0.226788	7.63553	-2.12374	0.0383967	0.187884
CSPP1	-0.153828	5.8572	-2.1236	0.0384089	0.187884
CYB561D2	-0.162815	7.09997	-2.12358	0.0384107	0.187884
GYG1	0.266783	9.00915	2.12334	0.038432	0.187884
XKR8	0.263752	7.07173	2.12315	0.0384482	0.187884
ZFAND2B	0.188465	8.10432	2.12279	0.0384798	0.187921
SAMD4B	0.22936	5.38869	2.12226	0.0385263	0.188031
MYO1F	0.278983	8.5823	2.11992	0.0387324	0.18892
FAM171A1	-0.258653	5.7879	-2.11947	0.0387721	0.188996
XRCC5	-0.168082	8.18123	-2.11894	0.0388187	0.189042
ADH5	-0.197941	5.4691	-2.11882	0.0388297	0.189042
LSM3	-0.210909	8.86327	-2.11788	0.0389126	0.189236
HTATIP2	0.252204	8.17539	2.11738	0.0389568	0.189236
BCAT1	0.304718	5.73194	2.11654	0.0390315	0.189236
CMTM5	0.347924	5.90188	2.11644	0.03904	0.189236
AASDH	-0.198934	5.64305	-2.11638	0.039046	0.189236
FGD3	0.178945	10.9336	2.11625	0.0390574	0.189236
SRP9	-0.178048	9.85838	-2.11624	0.0390579	0.189236
IL18RAP	0.570822	9.87418	2.11619	0.0390625	0.189236
WASL	-0.155519	6.40829	-2.1154	0.0391329	0.18946
AKR1B1	-0.281439	8.44551	-2.11501	0.0391678	0.189512
GRAP	-0.33614	8.31426	-2.11402	0.039256	0.189822
METTL9	0.23397	6.15301	2.11365	0.0392889	0.189864
MEAF6	-0.240439	5.34374	-2.11147	0.0394842	0.19069
TARBP2	-0.180909	5.40355	-2.11077	0.0395472	0.190877
STT3B	-0.244163	6.51996	-2.10829	0.0397705	0.191774
LMO4	0.176437	7.92994	2.10816	0.0397818	0.191774
SQLE	-0.250684	6.07976	-2.10787	0.0398077	0.191781
AGAP3	-0.192516	5.81287	-2.10746	0.039845	0.191843
PPM1K	0.273524	6.30439	2.10712	0.0398755	0.191872
INTS8	0.195058	6.1178	2.10636	0.0399445	0.192086
DDX19A	-0.181872	6.1756	-2.10467	0.0400983	0.192708
SCAF8	-0.169108	6.46375	-2.1041	0.0401504	0.192738
SLIRP	-0.19885	9.38645	-2.10388	0.0401699	0.192738
TMF1	-0.227528	6.27344	-2.10379	0.0401784	0.192738
BET1	-0.24497	5.91418	-2.1034	0.0402143	0.192793
TMEM134	-0.186561	6.86667	-2.10295	0.0402551	0.19287
NOP58	-0.250079	7.65693	-2.10248	0.0402975	0.192956
MRPL28	0.164812	5.58614	2.10195	0.0403459	0.19307
FAM212A	0.27828	5.99719	2.10143	0.0403938	0.193181
RCAN1	-0.166974	6.04068	-2.10048	0.0404812	0.193377
IRF2BP2	-0.229204	6.67574	-2.10008	0.0405179	0.193377
TMED5	-0.192724	8.36416	-2.10006	0.0405193	0.193377
SRA1	0.177453	6.50092	2.09991	0.0405334	0.193377
NUP107	-0.21476	7.03809	-2.09927	0.0405916	0.193538
TGFBR3	-0.43288	7.89896	-2.0987	0.0406444	0.193539
TNRC6A	0.339575	6.00005	2.09847	0.0406655	0.193539
HAL	0.445926	6.87091	2.09847	0.0406659	0.193539
BRI3	0.2326	9.81129	2.09803	0.040706	0.193542
S1PR5	-0.522535	6.86649	-2.09792	0.0407159	0.193542
S100A4	0.165413	12.7642	2.0964	0.0408564	0.194004
CS	-0.213289	6.38198	-2.09634	0.0408624	0.194004
MTO1	-0.19983	7.37081	-2.09586	0.0409065	0.194006
POLE4	-0.202305	9.33495	-2.0958	0.0409124	0.194006
VNN3	0.459846	8.23465	2.09453	0.0410298	0.194435
CD53	0.153867	9.65651	2.09428	0.0410526	0.194435
NDUFAF5	-0.209685	5.83634	-2.09391	0.0410869	0.194435
MRPL36	-0.208406	7.93142	-2.09375	0.0411018	0.194435
GNG8	0.258136	5.72019	2.0906	0.041396	0.195615
HMGN1	-0.262314	9.39183	-2.09054	0.0414013	0.195615
CSNK1G2	-0.141277	10.5717	-2.08975	0.0414755	0.195848
GOT1	-0.196292	6.32902	-2.08885	0.0415596	0.195937
NDUFB2	-0.256115	9.97926	-2.08881	0.041563	0.195937
MRPL35	-0.249106	6.08217	-2.08875	0.0415691	0.195937
C1orf123	-0.147662	7.73194	-2.08766	0.0416714	0.196301
DDAH2	0.239567	6.44081	2.08719	0.0417152	0.196389
MED25	0.346615	7.95902	2.08577	0.0418497	0.196802
PRKAR1A	-0.715049	8.32906	-2.08573	0.0418531	0.196802
TEX264	-0.201254	6.75178	-2.08499	0.0419229	0.196992
LSM5	-0.209378	8.13802	-2.08446	0.0419731	0.196992
NUP205	-0.23434	7.26472	-2.08425	0.0419929	0.196992
TBRG4	-0.283993	6.24788	-2.08422	0.0419955	0.196992
PPOX	0.217123	6.54597	2.08398	0.042019	0.196992
SNRPB2	-0.188768	7.94956	-2.08347	0.0420672	0.197049
AK3	-0.217895	7.27537	-2.08327	0.0420861	0.197049
MRPS35	-0.256483	6.61477	-2.08293	0.042118	0.197049
CEACAM4	0.30797	5.45922	2.08279	0.0421314	0.197049
MED13L	0.175842	5.45599	2.08209	0.0421983	0.197195
LY96	0.265941	10.2333	2.08182	0.0422237	0.197195
ALKBH7	-0.213696	6.66796	-2.08151	0.0422533	0.197195
LPAR2	0.367027	8.06516	2.08111	0.0422912	0.197195
NDUFB8	-0.226689	10.1862	-2.08102	0.0422996	0.197195
PAM16	0.210226	6.85145	2.08088	0.0423135	0.197195
ZNF256	-0.276048	5.57246	-2.08037	0.0423614	0.197247
MAGT1	0.413575	9.10977	2.08023	0.042375	0.197247
WDR74	0.245755	6.23067	2.07832	0.0425578	0.197888
TMEM86B	0.489558	7.19941	2.07827	0.042563	0.197888
RAB22A	-0.181982	7.70167	-2.07773	0.0426139	0.198007
DFFA	-0.282894	6.54628	-2.07733	0.0426523	0.198068
H3F3A	0.161615	13.1709	2.07694	0.0426897	0.198125
ELP2	-0.202098	6.99437	-2.07653	0.0427294	0.19813
DNAJC27	-0.183998	5.87229	-2.07615	0.042766	0.19813
MYO9B	0.216467	8.17782	2.07614	0.0427666	0.19813
CD22	0.259612	5.4232	2.07528	0.0428497	0.19827
DHRS12	0.285209	5.40466	2.07528	0.0428502	0.19827
FAM214B	0.309499	7.70956	2.07504	0.0428726	0.19827
SLC25A12	-0.19205	5.43203	-2.07425	0.042949	0.198506
GBP4	-0.286138	8.57642	-2.07383	0.0429894	0.198576
DENND2D	-0.269635	8.53281	-2.07355	0.0430163	0.198583
NDUFB7	-0.240782	8.40902	-2.07251	0.0431176	0.198934
SIK3	0.131519	8.57718	2.07197	0.0431699	0.199058
MPO	0.727536	6.34602	2.07155	0.0432106	0.199129
SHISA5	0.293145	10.6171	2.07107	0.0432569	0.199225
NIN	0.192865	6.899	2.07045	0.0433172	0.199386
SMIM24	0.552635	7.53332	2.06972	0.0433883	0.19948
SLC7A6	-0.233691	5.47392	-2.06972	0.0433884	0.19948
PMM2	0.193609	6.40743	2.06926	0.0434332	0.199494
MBOAT7	0.336689	9.17328	2.06917	0.0434423	0.199494
WDYHV1	-0.168062	5.50541	-2.06821	0.0435361	0.199808
