# Supplementary material for: Machine learning approaches to predict lupus disease activity from gene expression data
Source: Sci Rep. 2019 Jul 3;9:9617. doi: 10.1038/s41598-019-45989-0 (PMC6610624; doi:10.1038/s41598-019-45989-0)
Supplement: Supplementary file 4 — Dataset 3 [file 41598_2019_45989_MOESM4_ESM.xlsx]

## Sheet: CD4_Floralwhite
AHR

## Sheet: CD4_Turquoise
AAMDC

## Sheet: CD4_Orangered4
ABCB1

## Sheet: CD14_Plum1
ABCD3

## Sheet: CD14_Yellow
AGRN

## Sheet: CD14_Greenyellow
ACVR2A

## Sheet: CD14_Pink
ACAN

## Sheet: CD14_Purple
AATK

## Sheet: CD14_Sienna3
ACIN1

## Sheet: CD19_Darkolivegreen
AACS

[truncated: 15 more sheets: CD19_Greenyellow, CD19_Steelblue, CD19_Turquoise, CD19_Violet, CD19_Brown, CD19_Green, CD19_Skyblue, CD33_Royalblue, CD33_Sienna3, CD33_Violet, CD33_Darkmagenta, LDG_A, LDG_B, PC_Up, PC_Down]
